# Supplementary material for: Identifying novel proteins underlying schizophrenia via integrating pQTLs of the plasma, CSF, and brain with GWAS summary data
Source: BMC Med. 2022 Dec 8;20:474. doi: 10.1186/s12916-022-02679-5 (PMC9730613; doi:10.1186/s12916-022-02679-5)
Supplement: Supplementary file 1 — Additional file 1: Table S1. Cohort information. Table S2. Demographics of the participants included in the pQTL analyses. Table S3. IVs used in the MR analysis. Table S4. Phennoscanner results for the IVs. Table S5. MR results of proteins in the brain. Table S6. MR results of proteins in the CSF. Table S7. MR results of proteins in the plasma. Table S8. GO biological process enrichment for the suggestive proteins. [file 12916_2022_2679_MOESM1_ESM.xlsx]

## Sheet: STable1
Additional file 1: Table S1: cohort information
type	name	Ncase	Ncontrol	number of proteins measured	number of pQTLs<5e-08
exposure	brain	380	na	1079	70
exposure	CSF	835	na	713	217
exposure	blood	529	na	931	152
outcome	schizophrenia	39910	60558	na	na

## Sheet: STable2
Additional file 1: Table S2: Demographics of the participants included in the pQTL analyses.
	CSF	Plasma	Brain
n	835	529	380
﻿Age (mean ± s.d.)	69.4±9.3	69.8±9.4	83.3±10
Female（%）	0.53	0.54	0.57
﻿% CDR = 0	0.7437	0.6824	0.1157
﻿APOE e4 (%)	0.38	0.41	0.48
﻿Characteristics of the baseline cohort after QC, including age, gender, AD status (as clinical dementia rating (CDR)) and APOe e4 allele percentage. For CSF, age denotes age at lumbar puncture; for plasma, age denotes age at plasma draw; for brain, age denotes age at death. Values are reported in years (mean ± s.d.).

## Sheet: STable3
Additional file 1: Table S3: IVs used in the MR analysis.
tissue	phenotype	SNP	maf	effect_allele	other_allele	beta	se	pval	F-statistics
brain	IL10RA	rs2008430	0.2217	T	C	-0.0394605	0.00668047	8.7e-09	34.71
brain	JUN	rs4292956	0.0676	T	C	0.0716215	0.0126899	3.44e-08	31.69
brain	OAS1	rs1859333	0.37	T	C	0.0267526	0.00434495	2.11e-09	37.71
brain	SMAD2	rs1900955	0.25	T	G	-0.0216193	0.00364382	7.49e-09	35.02
brain	CHI3L1	rs946261	0.35	G	A	0.19162	0.0262843	2.08e-12	52.87
brain	REG1A	rs7225318	0.25	T	C	0.160472	0.0279372	2.04e-08	32.82
brain	C4A C4B	rs12524149	0.3638	A	C	-0.133309	0.0154388	2.15e-16	74.17
brain	CTSG	rs4292956	0.0676	T	C	0.0597634	0.0107195	4.98e-08	30.92
brain	TNFRSF17	rs12165467	0.2127	T	C	-0.0163874	0.00288937	3.11e-08	32
brain	TNFRSF13B	rs4292956	0.0676	T	C	0.0539349	0.00965081	4.62e-08	31.07
brain	HPX	rs72736482	0.1034	T	C	0.0753377	0.013356	3.57e-08	31.65
brain	IGFBP1	rs4687587	0.31	A	G	0.0190376	0.00247833	1.73e-13	58.7
brain	ANGPT1	rs17063303	0.45	C	T	0.0110695	0.00183417	4.07e-09	36.23
brain	RAC1	rs1552904	0.06	A	G	-0.123158	0.0212481	1.52e-08	33.42
brain	ESR1	rs4292956	0.0676	T	C	0.038438	0.00654511	1.01e-08	34.31
brain	GHR	rs17063303	0.45	C	T	0.0116356	0.00201002	1.6e-08	33.33
brain	CTSB	rs1598022	0.2147	G	A	0.040112	0.00682665	9.89e-09	34.34
brain	TNFRSF1B	rs7688657	0.4205	C	G	0.0154501	0.00274824	3.94e-08	31.44
brain	TNFRSF1B	rs4564341	0.0994	T	C	-0.0358261	0.00633771	3.39e-08	31.79
brain	IDUA	rs6599390	0.35	A	G	-0.0779494	0.00817528	2.9e-19	90.43
brain	NAAA	rs13112512	0.2634	C	T	-0.117798	0.0108026	5.16e-24	118.28
brain	IDE	rs624306	0.0308	C	T	-0.11601	0.0202336	2.27e-08	32.7
brain	RET	rs17063303	0.45	C	T	0.0112198	0.00200636	4.56e-08	31.11
brain	SEMA3A	rs12165467	0.2127	T	C	-0.0240506	0.00418363	2.04e-08	32.87
brain	ANGPTL3	rs17063321	0.49	G	T	-0.0106029	0.00188527	3.87e-08	31.46
brain	CFC1	rs12404545	0.1988	G	A	-0.0357227	0.00610791	1.16e-08	34.03
brain	CNTN2	rs871423	0.1501	A	C	0.0819907	0.0115631	7.42e-12	50.01
brain	CST7	rs12165467	0.2127	T	C	-0.0299466	0.0052465	2.57e-08	32.41
brain	DLL4	rs13120161	0.2197	T	G	0.0139914	0.00233399	5.14e-09	35.75
brain	FCGR2A	rs4657041	0.49	C	T	0.076109	0.0044898	5.18e-47	285.84
brain	IGFBP7	rs1714007	0.25	A	G	-0.0370456	0.00522216	7.58e-12	50.06
brain	LRIG3	rs720431	0.1034	G	A	-0.0225794	0.00403464	4.46e-08	31.15
brain	CDK2 CCNA2	rs11657745	0.0567	A	T	-0.0232411	0.00411251	3.34e-08	31.77
brain	PRKCI	rs2501297	0.0278	G	A	0.207596	0.0342851	4.12e-09	36.47
brain	UFC1	rs4132988	0.3658	A	G	0.0384504	0.00677622	2.98e-08	32.03
brain	TNFSF8	rs12165467	0.2127	T	C	-0.0207621	0.00360021	1.87e-08	33.08
brain	IL18R1	rs12712141	0.4881	A	G	0.0194668	0.00298523	2.49e-10	42.3
brain	ARSA	rs6151419	0.159	A	G	-0.0287872	0.00456557	8.83e-10	39.55
brain	DPP7	rs2008430	0.2217	T	C	-0.0306796	0.00526021	1.31e-08	33.84
brain	CST4	rs76602530	0.0268	T	G	0.0534311	0.00955041	4.51e-08	31.14
brain	PTEN	rs16998380	0.1083	G	A	0.0190717	0.00337975	3.54e-08	31.68
brain	ACP1	rs59937473	0.334	A	G	0.192655	0.00704818	7.55e-89	743.22
brain	H2AFZ	rs13002439	0.0368	T	C	0.10098	0.017958	3.9e-08	31.45
brain	AKR1A1	rs2229540	0.0656	G	A	-0.184245	0.0255093	3.57e-12	51.89
brain	IL1RL1	rs12712136	0.493	G	C	0.0713397	0.00872461	6.56e-15	66.51
brain	SAA1	rs7112278	0.31	C	T	0.107247	0.0139392	1.64e-13	58.88
brain	MST1	rs9827708	0.331	G	C	-0.143155	0.0107313	4.5e-33	177.02
brain	COLEC11	rs10497055	0.0169	A	G	0.0510564	0.00869507	1.01e-08	34.3
brain	NXPH1	rs3899015	0.1262	T	C	0.0881077	0.0157325	4.37e-08	31.2
brain	FAM107B	rs1349752	0.32	G	A	0.0126169	0.00221253	2.59e-08	32.35
brain	TXNDC12	rs77405905	0.0686	G	A	0.0914214	0.0143642	6.16e-10	40.29
brain	SELL	rs149106909	0.2356	A	G	-0.0221193	0.00396478	4.96e-08	30.96
brain	GSTP1	rs7104580	0.338	T	C	-0.044905	0.00676694	1.24e-10	43.8
brain	ERAP1	rs469758	0.35	G	A	0.139132	0.00892546	5.97e-42	241.71
brain	JAK2	rs62295505	0.0765	A	G	0.0506563	0.00846505	5.93e-09	35.62
brain	GPNMB	rs1728313	0.3767	C	A	-0.0763514	0.00835782	5.79e-18	83.01
brain	LILRB1	rs2098953	0.0378	C	T	-0.132014	0.017592	5.37e-13	56.02
brain	LILRB2	rs56166459	0.2167	A	G	0.0228501	0.00396741	1.89e-08	33
brain	ICAM5	rs34461897	0.2386	T	C	-0.0795294	0.0142466	4.91e-08	31
brain	SIGLEC14	rs7250849	0.1173	A	C	-0.0405988	0.00578917	1.24e-11	48.92
brain	PDE2A	rs4292956	0.0676	T	C	0.180641	0.0300958	4.88e-09	35.84
brain	APOE	rs769449	0.1233	A	G	0.103894	0.0112801	3.43e-18	84.38
brain	CPNE1	rs143646210	0.1014	A	G	-0.244652	0.0215987	1.98e-25	127.63
brain	FAS	rs6586163	0.4692	A	C	-0.146511	0.0071088	2.98e-62	422.53
brain	COLEC12	rs78142689	0.0338	A	T	0.100192	0.0172402	1.45e-08	33.6
brain	MED1	rs579324	0.3429	A	C	-0.0184576	0.003278	3.73e-08	31.54
brain	C3	rs2008430	0.2217	T	C	-0.0296313	0.00517054	2.27e-08	32.67
brain	S100A12	rs12571488	0.2207	A	G	0.039212	0.00697607	4.05e-08	31.43
brain	FTH1 FTL	rs6946321	0.2505	G	A	-0.0728662	0.0129222	3.58e-08	31.63
brain	NTN1	rs10884914	0.1083	T	C	0.0259012	0.00445642	1.41e-08	33.6
brain	PGM1	rs2269247	0.2058	T	C	0.103671	0.00959329	1.22e-23	116.17
CSF	BGLAP	rs9943105	0.4642	C	T	-0.0246995	0.00447564	4.59e-08	30.34
CSF	N6AMT1	rs60160662	0.3082	A	T	0.0631012	0.00483152	2.09e-35	170.16
CSF	REG4	rs2994816	0.19	G	A	0.0494164	0.00729907	2.49e-11	45.73
CSF	CHI3L1	rs880633	0.45	A	G	0.195833	0.00509984	1.41e-185	1471.02
CSF	APOL1	rs10854688	0.38	C	T	-0.0590411	0.0104185	2.03e-08	32.04
CSF	FAM3D	rs4020782	0.13	T	C	-0.0760098	0.0107289	3.08e-12	50.07
CSF	FAM3D	rs550057	0.2823	T	C	0.0804	0.0066171	5.07e-31	147.28
CSF	BCL6	rs2734325	0.3628	T	C	0.0369779	0.00504284	5.63e-13	53.64
CSF	SPP1	rs36018630	0.2376	T	C	0.0389893	0.00647949	2.7e-09	36.12
CSF	SMOC1	rs769449	0.1233	A	G	0.0357575	0.00574089	7.57e-10	38.7
CSF	VTN	rs708100	0.497	G	A	-0.41848	0.0103018	1.51e-198	1646.2
CSF	IL1R2	rs7561460	0.4344	G	A	-0.0374856	0.0065132	1.23e-08	33.04
CSF	IFNG	rs4843549	0.42	G	A	0.0313588	0.00563809	3.64e-08	30.86
CSF	IL36A	rs2442723	0.165	A	G	-0.100073	0.00967133	1.27e-23	106.81
CSF	IL36A	rs28361052	0.3429	C	G	0.111796	0.00720981	1.23e-47	239.86
CSF	C4A C4B	rs12524149	0.3638	A	C	-0.11175	0.00646551	3.63e-57	298.02
CSF	C4A C4B	rs2523560	0.44	C	T	0.0469134	0.00710855	7.46e-11	43.45
CSF	FLT4	rs12482242	0.4622	C	A	-0.0274087	0.00451913	2.02e-09	36.7
CSF	CXCL16	rs111498605	0.0497	A	G	0.0452579	0.00785618	1.19e-08	33.11
CSF	CCL21	rs11926095	0.1292	G	A	-0.0436611	0.00749618	8.28e-09	33.84
CSF	CCL2	rs2228467	0.0696	G	A	0.0640117	0.00901212	2.71e-12	50.33
CSF	ERBB3	rs773844231	0.001	G	GCC	-0.0408994	0.00742675	4.9e-08	30.25
CSF	IL1RAP	rs9813227	0.161	A	C	0.161939	0.00789982	2.2e-75	419.21
CSF	LAYN	rs674230	0.34	A	G	-0.077456	0.00630685	7.59e-32	150.47
CSF	EGFR	rs6957408	0.161	T	C	-0.0400536	0.0066161	2.18e-09	36.56
CSF	HGF	rs10248271	0.2217	G	T	-0.0432409	0.00578722	2.08e-13	55.69
CSF	HSPD1	rs9644647	0.2883	G	A	-0.0486362	0.00873956	3.56e-08	30.9
CSF	MIA	rs13108	0.0726	G	A	0.0799671	0.012626	3.96e-10	40.02
CSF	AIMP1	rs769449	0.1233	A	G	-0.0558495	0.00445483	4.47e-33	156.8
CSF	POR	rs1057868	0.2952	T	C	-0.031595	0.00439865	1.56e-12	51.47
CSF	SIGLEC7	rs2075803	0.42	A	G	0.041326	0.00655506	4.72e-10	39.65
CSF	ULBP3	rs12661513	0.1153	A	C	-0.0677042	0.00515824	9.36e-36	171.86
CSF	FGF19	rs4980680	0.166	A	G	-0.0848136	0.0085225	4.38e-22	98.8
CSF	FGF19	rs7480286	0.39	A	T	0.0374192	0.00669633	3.15e-08	31.15
CSF	HPX	rs150313019	0.2336	G	C	-0.198995	0.0146317	5.75e-38	184.52
CSF	IL16	rs17875509	0.0755	C	G	-0.0699534	0.00618015	1.15e-27	127.81
CSF	IL22	rs11177138	0.1958	A	G	-0.0709875	0.00461155	4.94e-47	236.39
CSF	CCL4L1	rs78729754	0.1322	A	C	0.0672663	0.00751272	2.58e-18	79.98
CSF	AGRP	rs9928014	0.0358	C	T	0.0836056	0.0133522	6.18e-10	39.11
CSF	KLK11	rs2691258	0.44	G	A	0.0826901	0.00634811	2.77e-35	169.27
CSF	KLK8	rs1654559	0.3509	T	C	-0.0379325	0.00537935	3.79e-12	49.6
CSF	KLK8	rs2659091	0.4	A	G	-0.0465902	0.00510801	5.73e-19	82.99
CSF	FRZB	rs78177114	0.0825	G	A	0.0732512	0.00957455	5.67e-14	58.39
CSF	TIE1	rs3768046	0.37	A	G	-0.0291955	0.00515828	2.11e-08	31.96
CSF	CCL23	rs76480185	0.032	T	G	-0.0876615	0.0128868	2e-11	46.16
CSF	GHR	rs10184	0.3887	A	G	0.0347436	0.00628812	4.45e-08	30.46
CSF	GHR	rs4518410	0.3062	G	A	0.0440125	0.00683985	2.12e-10	41.31
CSF	CGA LHB	rs75287599	0.0964	T	C	-0.189818	0.0188816	2.11e-22	100.82
CSF	PROC	rs6060307	0.24	T	C	0.0298594	0.00510819	7.42e-09	34.09
CSF	TNFSF15	rs6478109	0.325	A	G	0.0581364	0.00500906	6.19e-29	134.38
CSF	AREG	rs769449	0.1233	A	G	0.0246888	0.0034367	1.56e-12	51.48
CSF	IL1R1	rs1810868	0.4602	A	G	-0.0309516	0.00381326	1.8e-15	65.73
CSF	IL1R1	rs6722640	0.4165	T	A	0.0362003	0.00393745	3.22e-19	84.32
CSF	IL17RA	rs2286951	0.1978	A	G	0.0628858	0.0074527	1.53e-16	71.03
CSF	PTPN1	rs118147862	0.0268	A	G	0.0525181	0.00796423	7.95e-11	43.38
CSF	SIGLEC9	rs2673908	0.4145	A	C	1.12657	0.0200094	1e-200	3162.33
CSF	CD209	rs1010047	0.4235	A	G	-0.0341856	0.00531068	2.08e-10	41.34
CSF	CGA FSHB	rs7915849	0.0328	G	A	-0.240027	0.0386552	8.55e-10	38.46
CSF	VWF	rs1558325	0.3946	A	G	0.0374385	0.00636551	5.93e-09	34.51
CSF	HP	rs77303550	0.2068	T	C	0.711755	0.064441	1.6e-26	121.7
CSF	TNFSF13B	rs7779573	0.4	G	A	-0.0362512	0.00408749	4.68e-18	78.47
CSF	CTSB	rs1736065	0.2704	G	A	0.0545875	0.00496399	2.66e-26	120.64
CSF	LGALS3	rs76426991	0.0785	A	G	-0.0878037	0.0061489	2.68e-41	203.42
CSF	RARRES2	rs10282458	0.2545	A	G	0.0192769	0.0033489	1.23e-08	33.05
CSF	CD33	rs34965214	0.167	T	C	0.0571727	0.00993812	1.27e-08	33.02
CSF	CD33	rs3865444	0.3101	A	C	-0.160134	0.00605747	7.37e-111	697.18
CSF	IDUA	rs35220088	0.4165	C	G	0.0711615	0.00498974	3.41e-41	202.91
CSF	NAAA	rs66498356	0.2942	C	G	-0.134239	0.00672053	2.17e-72	398.02
CSF	ADAMTS13	rs34265876	0.0835	G	A	-0.0810075	0.0120886	3.98e-11	44.8
CSF	CA4	rs62083731	0.0338	C	T	-0.10296	0.0139342	3.75e-13	54.47
CSF	CTSA	rs10128858	0.2793	G	A	-0.0359668	0.00537905	4.28e-11	44.6
CSF	CTSS	rs41271951	0.0765	G	A	-0.124607	0.00822963	1e-45	228.71
CSF	ENTPD1	rs2263418	0.11	A	G	0.0448693	0.00696607	2.04e-10	41.39
CSF	F7	rs488703	0.1163	A	G	-0.165473	0.0100161	7.34e-53	272.28
CSF	GP6	rs1613662	0.15	G	A	-0.096034	0.00877542	4.59e-26	119.47
CSF	GNLY	rs12151621	0.2366	A	C	0.211822	0.0135266	1.59e-48	244.64
CSF	HAPLN1	rs4274957	0.2992	G	A	0.193551	0.00689603	2.52e-121	785.87
CSF	ASAH2	rs2813302	0.24	G	A	-0.0600622	0.00575547	5.47e-24	108.64
CSF	NID1	rs2031487	0.5	A	G	0.0214523	0.00350054	1.4e-09	37.47
CSF	PIGR	rs2275529	0.2982	A	C	0.108083	0.0140711	4.7e-14	58.86
CSF	ACP5	rs8112083	0.2634	G	A	0.045859	0.00506419	1.05e-18	81.81
CSF	WFIKKN2	rs11868519	0.345	C	T	0.130114	0.0067693	1.36e-66	368.57
CSF	CD5L	rs6427401	0.4801	A	G	0.0593939	0.0104397	1.79e-08	32.29
CSF	CNTN2	rs2242001	0.1759	A	G	-0.0877676	0.00566147	1.3e-47	239.76
CSF	CST6	rs559161	0.22	A	G	0.131138	0.00641442	2.69e-75	416.97
CSF	FCGR2B	rs4657041	0.49	C	T	0.32685	0.00906529	8.39e-167	1296.86
CSF	SERPIND1	rs10184	0.3887	A	G	0.0284902	0.00515423	4.4e-08	30.48
CSF	SERPIND1	rs165818	0.4254	T	C	0.0352528	0.00503445	5.31e-12	48.91
CSF	LRP8	rs12031155	0.4016	T	C	0.0508676	0.00572837	4.2e-18	78.66
CSF	CADM1	rs4843549	0.42	G	A	0.0293416	0.00485743	2.34e-09	36.4
CSF	NTN4	rs17287608	0.17	C	A	-0.062989	0.00589745	5.32e-25	113.8
CSF	TFPI	rs13035938	0.2435	G	A	0.0293635	0.00518869	2.11e-08	31.95
CSF	THBS4	rs2438638	0.3827	A	G	0.0395023	0.00493584	4.8e-15	63.9
CSF	ECM1	rs7002	0.3857	G	A	-0.0231793	0.00345066	3.53e-11	45.01
CSF	LYN	rs4405137	0.45	G	A	0.0315762	0.00567049	3.5e-08	30.93
CSF	TPSB2	rs1054648	0.1123	T	C	0.457599	0.0202668	4.71e-88	508.58
CSF	IBSP	rs6855426	0.31	A	G	0.135501	0.0235339	1.22e-08	33.07
CSF	TNFSF8	rs3181370	0.4026	G	A	-0.0296433	0.00420462	3.82e-12	49.59
CSF	EPHA1	rs7792781	0.08	T	C	-0.126315	0.00869772	1.79e-42	210.41
CSF	FSTL3	rs2301742	0.4901	C	A	-0.0262986	0.00388079	2.36e-11	45.81
CSF	GZMA	rs2844619	0.33	C	G	-0.0407587	0.00664741	1.36e-09	37.51
CSF	IL18R1	rs115263091	0.0934	A	G	-0.0935068	0.0115572	2.14e-15	65.3
CSF	IL18R1	rs1362350	0.493	G	C	0.143705	0.00408287	1.33e-165	1235.87
CSF	POSTN	rs9547908	0.3419	C	T	-0.0758963	0.00746741	6.38e-23	103.05
CSF	PDGFRB	rs3776081	0.3151	G	A	-0.16661	0.00747778	3.27e-86	495.24
CSF	SELE	rs2519093	0.1849	T	C	-0.114065	0.0108749	3.23e-24	109.75
CSF	CCL22	rs112886535	0.0219	C	T	0.120267	0.0215311	3.2e-08	31.13
CSF	CCL15	rs7208990	0.066	G	C	0.145186	0.010023	2.48e-42	209.32
CSF	ARSA	rs6151419	0.159	A	G	-0.0670549	0.00710192	3.94e-20	88.93
CSF	CAMK1	rs3766109	0.2535	T	A	-0.0294176	0.00409475	1.55e-12	51.49
CSF	CHIT1	rs2244385	0.169	G	C	-0.28168	0.0219585	2.92e-34	164.16
CSF	CLEC7A	rs16909966	0.0686	C	A	-0.118182	0.00852368	4.46e-39	191.78
CSF	DPP7	rs6420280	0.25	T	C	-0.0574942	0.00367107	2.27e-48	244.69
CSF	ECE1	rs7648216	0.19	C	T	-0.0741795	0.00571199	3.59e-35	168.25
CSF	GNS	rs2297356	0.1481	A	G	-0.0431999	0.00692093	6.95e-10	38.87
CSF	HGFAC	rs1203107	0.0865	T	C	-0.231892	0.0155222	1.58e-44	222.65
CSF	LY86	rs2026487	0.24	T	C	-0.0373593	0.00398469	6.68e-20	87.69
CSF	MMEL1	rs10909839	0.3082	A	G	0.0914117	0.0043764	3.98e-77	435.24
CSF	NID2	rs3561	0.35	G	A	-0.0191255	0.00340788	2.76e-08	31.42
CSF	NID2	rs6572807	0.2565	G	A	-0.0351089	0.00362129	4.18e-21	93.77
CSF	OLR1	rs11611438	0.0815	C	G	-0.0724723	0.0101293	1.88e-12	51.07
CSF	CD84	rs3997872	0.1551	A	T	0.057983	0.00555889	5.59e-24	108.54
CSF	TLR4 LY96	rs4986791	0.0577	T	C	-0.0904162	0.00872294	1.02e-23	107.18
CSF	CFHR5	rs35662416	0.0328	A	G	-0.163473	0.0224911	8.71e-13	52.7
CSF	IGF2R	rs628031	0.42	A	G	-0.0348801	0.00414192	1.68e-16	70.75
CSF	MFRP	rs12524149	0.3638	A	C	-0.122302	0.00747612	3.14e-52	266.98
CSF	MFRP	rs145114077	0.0109	C	A	0.188646	0.028729	9.16e-11	43.01
CSF	PYY	rs13226607	0.333	A	G	0.0336939	0.00593701	1.94e-08	32.13
CSF	ESM1	rs4865911	0.326	G	A	0.0351592	0.00563578	7.17e-10	38.83
CSF	ACP1	rs57542652	0.332	A	G	0.236577	0.00629735	6.02e-180	1407.95
CSF	NAGK	rs9636398	0.172	A	G	-0.030724	0.00487565	4.86e-10	39.61
CSF	CFB	rs541862	0.0885	G	A	0.0442527	0.00770309	1.3e-08	32.92
CSF	IL6R	rs4129267	0.3598	T	C	0.11181	0.00439503	1.14e-105	645.65
CSF	PLG	rs10184	0.3887	A	G	0.0345858	0.00591582	7.3e-09	34.1
CSF	KLKB1	rs2304595	0.4066	A	G	0.0392912	0.0064966	2.23e-09	36.49
CSF	SELP	rs6678795	0.4911	G	A	0.0730929	0.0075768	6.53e-21	92.84
CSF	TNC	rs72758637	0.1531	G	C	0.21094	0.00759103	9.98e-120	770.33
CSF	MMP2	rs1347653	0.15	A	C	-0.0317887	0.00408371	2.15e-14	60.45
CSF	YWHAB,YWHAE,YWHAG,YWHAH,YWHAQ,YWHAZ,SFN	rs769449	0.1233	A	G	0.044004	0.00751682	6.95e-09	34.19
CSF	PGD	rs141107515	0.0268	A	G	-0.184683	0.0197708	9.82e-20	87.05
CSF	AKR1A1	rs2229540	0.0656	G	A	-0.191302	0.0110853	6.12e-57	297.1
CSF	IL1RL1	rs10178436	0.498	A	G	0.310681	0.00791133	1.71e-190	1538.47
CSF	SPON1	rs7935294	0.41	C	A	0.0274456	0.00427477	2.31e-10	41.12
CSF	ICAM1	rs5498	0.4662	G	A	-0.170336	0.0034536	1e-200	2426.76
CSF	GDF15	rs7251610	0.31	T	C	-0.0465713	0.00630611	3.87e-13	54.41
CSF	MST1	rs4283605	0.3241	G	A	-0.267813	0.0114186	1.57e-91	548.78
CSF	SLPI	rs1167448	0.43	A	G	0.0308973	0.00532592	9.42e-09	33.57
CSF	COLEC11	rs10206003	0.1571	G	A	0.204862	0.0131114	2.85e-48	243.55
CSF	PCSK7	rs8521	0.27	G	A	-0.0886385	0.0044057	3.13e-73	403.81
CSF	SERPING1	rs11603020	0.2644	G	A	-0.054944	0.00560232	1.56e-21	95.95
CSF	FGF7	rs983502	0.0825	T	C	-0.0476233	0.00844133	2.34e-08	31.75
CSF	BST1	rs73224660	0.1402	A	G	-0.180029	0.00840077	7.92e-81	458.15
CSF	CDON	rs76617496	0.0308	G	A	0.136466	0.0119609	4.63e-28	129.86
CSF	ADGRE2	rs11880837	0.3052	A	G	0.0536702	0.00496196	1.63e-25	116.71
CSF	FUT5	rs78114888	0.1988	A	G	0.127027	0.00750275	1.2e-54	285.96
CSF	IL34	rs36097154	0.3588	A	G	-0.0481883	0.00351607	1.51e-38	187.38
CSF	PLXNC1	rs2361355	0.3946	G	A	-0.0355831	0.00589089	2.34e-09	36.4
CSF	PDIA3	rs8140876	0.0338	T	C	-0.0551976	0.0098257	2.73e-08	31.48
CSF	SMPDL3A	rs6726477	0.11	G	A	-0.0500251	0.00883628	2.1e-08	31.97
CSF	GSN	rs76098787	0.0527	C	T	0.0570599	0.00805344	3.05e-12	50.08
CSF	TXNDC12	rs36116071	0.0716	G	A	-0.0817035	0.007631	4.4e-25	114.36
CSF	SELL	rs72712053	0.2346	G	T	-0.0589202	0.0047632	2.86e-32	152.65
CSF	F5	rs966751	0.0656	G	C	-0.106112	0.011759	1.29e-18	81.24
CSF	LGALS8	rs16833818	0.33	C	G	-0.0329971	0.00358093	2.94e-19	84.71
CSF	GSTP1	rs7104580	0.338	T	C	-0.100818	0.00526517	1.2e-67	365.77
CSF	CCL16	rs74842203	0.0268	T	C	-0.216248	0.0323487	4.76e-11	44.58
CSF	CGA CGB	rs75287599	0.0964	T	C	0.269965	0.0199424	1.71e-37	182.82
CSF	LYZ	rs57954211	0.4423	A	C	-0.0811215	0.00446812	5.39e-62	328.84
CSF	CDNF	rs72772417	0.0447	T	C	0.0876585	0.0100939	2.06e-17	75.24
CSF	ERAP1	rs17482078	0.2237	T	C	-0.245997	0.0103147	8.64e-95	567.42
CSF	CAPG	rs3770102	0.3996	A	C	0.0333235	0.00507616	9.54e-11	#VALUE!
CSF	DPT	rs12729624	0.2177	T	C	0.0482526	0.00712774	2.49e-11	45.72
CSF	DPT	rs545833	0.2763	T	C	0.0653177	0.0061485	9.14e-25	112.59
CSF	ESD	rs8192887	0.0775	T	C	-0.203704	0.0110871	7.58e-63	336.76
CSF	GPC5	rs4331227	0.3936	C	T	0.0310598	0.00546371	1.83e-08	32.24
CSF	GPC5	rs9523318	0.37	A	G	0.0363543	0.00539514	3.09e-11	45.3
CSF	GRN	rs10878341	0.3479	T	C	0.0225554	0.00374007	2.48e-09	36.28
CSF	CLIC1	rs146212880	0.0417	T	C	0.0858795	0.0153926	3.32e-08	31.05
CSF	PLA2G7	rs6907892	0.326	T	C	0.100342	0.0055058	1.61e-62	331.35
CSF	PRDX6	rs17066730	0.0398	A	G	0.0588064	0.0104383	2.44e-08	31.66
CSF	PGK1	rs769449	0.1233	A	G	-0.0252162	0.0043269	8.14e-09	33.88
CSF	ADSL	rs62461102	0.0557	C	T	-0.0471557	0.00840752	2.8e-08	31.38
CSF	TNFAIP6	rs6433375	0.48	A	G	0.0521653	0.0073281	2.44e-12	50.55
CSF	CD274	rs7048841	0.47	T	C	0.047533	0.00430664	1.78e-26	121.53
CSF	ICOSLG	rs56124762	0.2763	G	A	-0.103022	0.00580976	1.67e-59	313.69
CSF	CD300C	rs4842655	0.28	A	G	0.0428491	0.00554188	3.15e-14	59.64
CSF	GPNMB	rs76904798	0.1272	T	C	0.0552227	0.00913606	2.28e-09	36.45
CSF	GPNMB	rs858274	0.3827	C	T	-0.114033	0.00529532	1.11e-81	462.63
CSF	LILRB1	rs2114511	0.0378	C	G	-0.229846	0.0140714	6.71e-52	266.17
CSF	LILRB1	rs73614672	0.0895	G	A	0.0874241	0.0120815	1.09e-12	52.24
CSF	MICB	rs2507976	0.3718	A	C	-0.0409606	0.00585212	5.87e-12	48.87
CSF	MICB	rs2524129	0.21	C	G	-0.0847073	0.00564162	4.39e-45	224.9
CSF	NRCAM	rs36128	0.43	A	G	-0.0195664	0.00353877	4.34e-08	30.5
CSF	SIGLEC14	rs7250849	0.1173	A	C	-0.213572	0.0131702	3.01e-51	262.34
CSF	SCARF1	rs62088045	0.0437	T	C	0.154818	0.0138704	5.32e-27	124.29
CSF	TNFRSF19	rs12482242	0.4622	C	A	-0.0271024	0.00374311	1.04e-12	52.3
CSF	HAVCR2	rs6874178	0.19	A	T	0.0909462	0.00664683	1.79e-38	186.77
CSF	IMPDH1	rs10128683	0.0268	G	T	-0.0765356	0.0127971	3.5e-09	35.68
CSF	PCSK9	rs499718	0.18	T	C	-0.0901128	0.00718206	4.27e-33	157.05
CSF	PPIF	rs11002931	0.2237	C	A	-0.0338668	0.0038565	1.03e-17	76.93
CSF	APOE	rs71352238	0.1332	G	A	0.0225666	0.00384926	6.67e-09	34.29
CSF	CASP10	rs1410142	0.2147	G	A	-0.0444453	0.00486397	5.04e-19	83.3
CSF	CPE	rs73005556	0.3211	C	T	0.0283406	0.0044645	3.66e-10	40.2
CSF	CKAP2	rs769449	0.1233	A	G	-0.0447922	0.00599059	1.97e-13	55.77
CSF	DLL1	rs9348260	0.32	G	A	0.0282914	0.00504427	2.79e-08	31.38
CSF	GPC6	rs4280106	0.1958	A	T	-0.0257946	0.00460895	2.99e-08	31.25
CSF	KRT18	rs11650043	0.0656	A	G	-0.137426	0.00963274	2.29e-41	203.05
CSF	SEMA3E	rs2535371	0.1292	A	C	-0.176884	0.0136194	3.77e-35	168.28
CSF	FAS	rs4406737	0.45	A	G	0.0599798	0.00455012	4.11e-36	173.35
CSF	LEPR	rs6665672	0.1531	A	G	-0.2352	0.00528229	1e-200	1977.83
CSF	FOLH1	rs138800869	0.0527	A	G	0.122141	0.0131567	1.67e-19	85.98
CSF	SLAMF7	rs3766374	0.2922	A	G	-0.0967191	0.00720934	5.28e-37	179.55
CSF	SPOCK2	rs1245546	0.4026	T	C	-0.050451	0.00481427	3.63e-24	109.56
CSF	SNRPF	rs769449	0.1233	A	G	-0.157906	0.00554807	2.65e-124	808.11
CSF	EGF	rs10488881	0.331	T	A	0.0353458	0.00618344	1.53e-08	32.6
CSF	NRP1	rs10827216	0.4523	A	G	-0.0224791	0.00384669	7.39e-09	34.07
CSF	TDGF1	rs11713041	0.0736	C	T	0.175753	0.0211995	4.75e-16	68.57
CSF	TDGF1	rs146309725	0.1352	T	C	-0.125454	0.0151301	5.33e-16	68.59
CSF	IL9	rs2069885	0.1282	A	G	-0.11493	0.00940023	1.16e-31	149.12
CSF	IL9	rs7711775	0.0109	A	C	0.140559	0.0245834	1.53e-08	32.61
CSF	YWHAZ	rs769449	0.1233	A	G	0.0367814	0.00663238	3.96e-08	30.68
CSF	HAAO	rs61751507	0.0437	T	C	-0.0721112	0.0127306	2.1e-08	32.01
CSF	PSME1	rs769449	0.1233	A	G	-0.065027	0.00440674	8.03e-44	217.23
CSF	UBC	rs1160865992	0.001	A	T	0.0242342	0.00436321	3.79e-08	30.78
CSF	CRELD1	rs58020561	0.2087	G	A	-0.0583374	0.00666283	1.27e-17	76.48
CSF	NPPB	rs12406383	0.2932	A	C	0.0522893	0.00570596	4.92e-19	83.78
CSF	BMP6	rs5019006	0.4573	A	G	-0.0232955	0.00412055	2.19e-08	31.89
CSF	CTSH	rs2869887	0.2465	A	C	-0.0744228	0.00826116	1.53e-18	80.96
CSF	MMP8	rs1939011	0.1	C	T	0.171833	0.00995667	2.69e-56	297.13
CSF	FAM3B	rs2838014	0.1491	G	C	0.246444	0.00716057	1.02e-159	1181.68
CSF	IFNAR1	rs1426909028	1e-05	C	A	0.0237969	0.00424535	2.85e-08	31.35
CSF	LGALS9	rs3794195	0.2306	G	A	-0.0261146	0.00381814	1.61e-11	46.67
CSF	UBE2G2	rs769449	0.1233	A	G	-0.0225217	0.00311143	1.08e-12	52.27
CSF	CRYZL1	rs769449	0.1233	A	G	-0.160778	0.00868307	3.69e-64	342.03
CSF	CTSF	rs572846	0.45	A	G	-0.0246714	0.00447376	4.71e-08	30.34
plasma	IL12B IL23A	rs6556416	0.3	C	A	-0.0922004	0.0153457	3.56e-09	35.96
plasma	PDGFRA	rs35662416	0.0328	G	A	0.272646	0.0357878	1.27e-13	57.82
plasma	PDGFRA	rs16951782	0.0984	A	C	-0.118643	0.021252	3.87e-08	31.05
plasma	N6AMT1	rs353700	0.3062	G	T	0.0467183	0.0068894	3.46e-11	45.81
plasma	CHI3L1	rs55700740	0.46	A	C	0.319173	0.0170477	6.8e-60	349.2
plasma	APOL1	rs11075921	0.164	C	T	0.0530782	0.00721286	7.71e-13	53.95
plasma	FAM3D	rs550057	0.2823	C	T	0.277835	0.0163814	2.35e-50	286.57
plasma	SERPINA10	rs10245877	0.2654	A	G	-0.0509919	0.00919531	4.9e-08	30.64
plasma	SERPINA10	rs555174	0.17	G	T	0.0575174	0.0103819	4.91e-08	30.58
plasma	FLRT2	rs3118558	0.3	T	A	-0.043033	0.00741737	1.17e-08	33.53
plasma	FLRT3	rs11087101	0.2406	C	A	0.1185	0.0211826	3.61e-08	31.18
plasma	ISLR2	rs8176751	0.1133	C	T	0.0793895	0.0127249	9.49e-10	38.78
plasma	SEMA5A	rs17329170	0.0815	G	A	0.119495	0.0129354	7.06e-19	85.01
plasma	IL1R2	rs7561191	0.4344	T	A	-0.0475437	0.00553997	1.14e-16	73.37
plasma	RXFP1	rs57108124	0.1163	A	G	0.0514184	0.00890672	1.4e-08	33.2
plasma	CD93	rs11126256	0.0447	G	A	-0.0680385	0.0111372	2.05e-09	37.18
plasma	HIST1H3A	rs11870220	0.3459	A	G	-0.0620855	0.011094	3.6e-08	31.2
plasma	F11	rs5030062	0.3917	A	C	0.0343449	0.00458726	3.18e-13	55.84
plasma	F11	rs4253399	0.3797	A	C	0.0311331	0.00476494	1.62e-10	42.53
plasma	F11	rs76966929	0.0497	G	A	0.0636117	0.011128	1.87e-08	32.55
plasma	FLT4	rs34211178	0.4493	G	A	-0.0712717	0.00589759	1.14e-29	145.49
plasma	FLT4	rs2519093	0.1849	C	T	-0.058966	0.00779965	1.9e-13	56.94
plasma	POMC	rs12099358	0.1362	C	A	-0.0754164	0.00950506	1.5e-14	62.72
plasma	IL1RAP	rs9813227	0.161	C	A	0.185703	0.00903893	1.27e-68	420.49
plasma	CDH3	rs7103742	0.0209	C	G	0.0850948	0.0151506	3.2e-08	31.43
plasma	CAPN1 CAPNS1	rs753971373	1e-05	TGATA	T	0.0614609	0.0101106	2.4e-09	36.81
plasma	MIA	rs2607412	0.0726	A	G	0.123565	0.00993571	3.99e-31	154.08
plasma	PLA2G2A	rs12733637	0.45	G	A	0.0993664	0.0119919	1.14e-15	68.4
plasma	CCL25	rs74959615	0.0706	G	A	-0.224471	0.02754	2.86e-15	66.18
plasma	MICA	rs1051794	0.3141	G	A	-0.269814	0.0140778	3.79e-62	365.94
plasma	MICA	rs9267093	0.2495	A	T	0.129199	0.0167908	7.33e-14	58.98
plasma	MICA	rs2251824	0.1441	G	A	-0.126576	0.0223764	2.57e-08	31.88
plasma	SIGLEC6	rs10419617	0.42	G	A	0.0908741	0.00735238	8.56e-31	152.19
plasma	FGF19	rs415545	0.36	C	T	-0.0993873	0.0172126	1.36e-08	33.21
plasma	HPX	rs10801560	0.2336	C	A	-0.199158	0.0157643	6.01e-32	159
plasma	APOB	rs17374222	0.47	C	A	0.0846991	0.0148531	2.01e-08	32.4
plasma	ANGPT1	rs11118831	0.2505	A	C	0.101329	0.0172268	7.42e-09	34.47
plasma	CD97	rs10814633	0.4354	C	T	0.0349768	0.00618718	2.65e-08	31.84
plasma	SPINT2	rs71354995	0.3131	A	G	-0.0919497	0.0075025	2.41e-30	149.64
plasma	WIF1	rs12751589	0.0954	C	A	-0.0572697	0.0100998	2.56e-08	32.03
plasma	HAT1	rs10182979	0.1	C	T	-0.105859	0.0180789	8.75e-09	34.16
plasma	C7	rs3805221	0.2276	C	T	-0.0360406	0.00604865	4.81e-09	35.37
plasma	CGA LHB	rs75287599	0.0964	C	T	-0.266262	0.0279865	8.48e-20	90.17
plasma	PROC	rs11908647	0.0885	T	C	0.0548468	0.0058569	2.65e-19	87.36
plasma	CXCL1	rs2968710	0.2286	C	T	0.0896577	0.00906937	4.65e-21	97.36
plasma	IL17RA	rs2286951	0.1978	G	A	0.0930083	0.0112774	1.44e-15	67.76
plasma	TGFBR3	rs2173353	0.35	T	C	0.0280795	0.00503925	4.11e-08	30.93
plasma	CD209	rs505922	0.3678	A	G	0.128728	0.00811429	2.4e-46	250.73
plasma	HP	rs77303550	0.2068	C	T	0.201834	0.0156836	6.38e-33	164.99
plasma	LGALS3	rs58737648	0.0964	C	T	-0.060877	0.00729957	7.13e-16	69.29
plasma	CD33	rs3865444	0.3101	C	A	-0.186085	0.0121178	8.04e-44	234.93
plasma	ADAMTS5	rs2830585	0.1799	C	T	-0.112005	0.00770695	2.97e-40	210.41
plasma	IDUA	rs4690326	0.48	C	A	-0.0601436	0.00844821	3.72e-12	50.49
plasma	IDUA	rs35220088	0.4165	G	C	0.0524039	0.00905088	1.25e-08	33.4
plasma	APP	rs61820076	0.174	A	C	0.125902	0.022706	4.74e-08	30.63
plasma	NAAA	rs66498356	0.2942	G	C	-0.121588	0.0140429	6.72e-17	74.68
plasma	ADAMTS13	rs34054981	0.0805	C	T	-0.0984236	0.0112806	3.82e-17	75.84
plasma	CTSA	rs10778152	0.2793	A	G	-0.0676446	0.0109284	1.25e-09	38.17
plasma	CTSS	rs41271951	0.0765	A	G	-0.0792533	0.00938809	3.44e-16	71
plasma	F7	rs474671	0.1133	A	G	-0.119673	0.00801822	7.59e-42	221.92
plasma	GP6	rs1613662	0.15	A	G	-0.11505	0.0108713	8.85e-24	111.57
plasma	HAPLN1	rs143319887	0.0318	T	C	0.125822	0.0219949	1.85e-08	32.6
plasma	ASAH2	rs2842127	0.22	G	A	-0.0895564	0.0122393	9.95e-13	53.34
plasma	SEMA3A	rs708100	0.497	A	G	-0.0505998	0.00877651	1.42e-08	33.11
plasma	WFIKKN2	rs3803884	0.34	A	G	0.0677703	0.00890251	1.53e-13	57.73
plasma	TGFBI	rs2215011	0.48	G	A	-0.0292848	0.00505153	1.19e-08	33.48
plasma	CNTN5	rs4753941	0.14	C	A	0.0490064	0.00780382	7.39e-10	39.29
plasma	CST7	rs6132785	0.2674	T	C	-0.0775388	0.0105067	6.76e-13	54.26
plasma	FCN2	rs73565973	0.1034	T	C	-0.0897206	0.00919141	1.03e-20	94.92
plasma	GPC2	rs79792719	0.0239	A	G	0.129325	0.0212215	2.38e-09	37
plasma	TFPI	rs3766109	0.2535	A	T	0.036321	0.00624615	1.07e-08	33.69
plasma	THBS2	rs73041853	0.0964	G	A	0.106742	0.015343	1.09e-11	48.22
plasma	IL17RD	rs17057718	0.1471	C	T	0.0612438	0.00671192	1.84e-18	82.94
plasma	PIK3CA PIK3R1	rs149187341	0.0288	T	C	0.167122	0.0300524	4.45e-08	30.81
plasma	TPSB2	rs2738895	0.35	A	G	0.0921952	0.0139622	1.01e-10	43.44
plasma	PDGFRB	rs3776081	0.3151	A	G	-0.1777	0.0141066	7.07e-32	158.08
plasma	SELE	rs2519093	0.1849	C	T	-0.166385	0.00955425	1.39e-53	302.13
plasma	VIP	rs1750427	0.0746	T	C	0.0631874	0.0111932	2.84e-08	31.75
plasma	BSG	rs7637064	0.2117	A	G	0.03518	0.00595995	6.77e-09	34.71
plasma	CAMK1	rs9332620	0.2495	C	T	-0.165158	0.00754785	2.67e-74	476.99
plasma	CHIT1	rs2486070	0.168	G	A	-0.265863	0.0181868	2.06e-40	212.89
plasma	CHIT1	rs2523589	0.44	A	C	0.0819192	0.0137383	4.7e-09	35.42
plasma	ECE1	rs34516933	0.3787	T	A	0.0304995	0.00529284	1.45e-08	33.08
plasma	LY86	rs12250985	0.0885	C	T	0.0301382	0.0054236	4.56e-08	30.76
plasma	MAP2K2	rs513479	0.171	C	T	-0.0739729	0.0111906	1e-10	43.53
plasma	LRPAP1	rs76316256	0.0348	G	A	-0.0799533	0.0135327	6.74e-09	34.77
plasma	TLR4 LY96	rs4986790	0.0567	A	G	-0.0793904	0.0131486	3.05e-09	36.32
plasma	KDR	rs2519093	0.1849	C	T	-0.044471	0.00635302	8.07e-12	48.81
plasma	CFHR5	rs976966	0.2962	C	A	0.045288	0.00746178	2.54e-09	36.7
plasma	CFHR5	rs17674037	0.4046	C	T	-0.0422422	0.00733565	1.49e-08	33.03
plasma	IGF2R	rs16888669	0.1581	C	T	0.0581528	0.00720652	5.02e-15	64.87
plasma	CKB CKM	rs2473724	0.4781	G	C	-0.0944935	0.016384	1.39e-08	33.14
plasma	CST5	rs35557175	0.16	A	G	0.185025	0.0195311	1.63e-19	89.41
plasma	MAPKAPK3	rs1926446	0.31	A	C	0.0823667	0.0083921	6.52e-21	95.97
plasma	PDGFC	rs12290656	0.0258	A	G	0.149445	0.02413	1.32e-09	38.21
plasma	ACP1	rs60149603	0.333	A	G	0.322218	0.0160836	2.05e-66	399.84
plasma	IGHE IGK@ IGL@	rs112316289	0.1044	G	T	0.413476	0.07297	2.44e-08	31.99
plasma	IL25	rs562966	0.15	A	G	0.0729185	0.0102547	4.05e-12	50.37
plasma	IL6R	rs12133641	0.3618	A	G	0.121604	0.00431648	3.76e-106	790.66
plasma	TNC	rs1138545	0.1501	C	T	0.128183	0.00842128	2.89e-43	230.81
plasma	YWHAB,YWHAE,YWHAG,YWHAH,YWHAQ,YWHAZ,SFN	rs7282263	0.1223	C	T	0.0907791	0.0158153	1.64e-08	32.82
plasma	AKR1A1	rs72690839	0.0666	G	T	-0.145362	0.0144441	9.18e-22	100.9
plasma	IL1RL1	rs13020553	0.3439	C	G	-0.117774	0.00871342	8.83e-36	182
plasma	CST2	rs7262370	0.2406	A	G	-0.104849	0.0136869	9.61e-14	58.46
plasma	ICAM1	rs5498	0.4662	A	G	-0.206859	0.00532568	1.5e-151	1502.98
plasma	GDF15	rs11731136	0.19	C	A	0.0534453	0.00914647	9.26e-09	34.01
plasma	ENTPD5	rs117818304	0.0795	T	C	-0.111843	0.0111353	9.49e-22	100.5
plasma	FCRL3	rs7522061	0.5	A	G	0.0389295	0.00664821	8.77e-09	34.16
plasma	PCSK7	rs8521	0.27	A	G	-0.129216	0.0226696	2.02e-08	32.37
plasma	SPARCL1	rs11940191	0.2425	G	A	0.0661575	0.00681641	1.49e-20	93.84
plasma	SERPING1	rs10896631	0.2664	T	C	-0.083688	0.00720798	8.36e-28	134.29
plasma	C3	rs78631804	0.0328	A	G	-0.512901	0.0898927	2.01e-08	32.43
plasma	MMP12	rs140839642	0.1412	T	A	-0.116508	0.0174386	6.28e-11	44.47
plasma	BST1	rs73224660	0.1402	G	A	-0.253626	0.0127819	4.36e-65	392.24
plasma	FUT3	rs17271883	0.3101	C	T	-0.0938669	0.0092857	5.97e-22	101.8
plasma	KYNU	rs35647509	0.1879	G	A	-0.0909199	0.0104404	4.41e-17	75.55
plasma	RSPO2	rs984260390	1e-05	C	CAT	0.0687064	0.0119957	3.32e-08	32.68
plasma	TXNDC12	rs116642728	0.0706	G	T	-0.16918	0.012589	2.18e-35	179.92
plasma	CSF3	rs5167	0.3668	A	C	0.0618786	0.00941287	1.24e-10	43.05
plasma	ANG	rs76758305	0.0497	C	T	0.102801	0.0134556	1.1e-13	58.15
plasma	CASP2	rs67875014	0.337	T	C	-0.0412674	0.00737337	3.7e-08	31.21
plasma	COTL1	rs7784025	0.0249	G	A	-0.206604	0.0368512	3.49e-08	31.31
plasma	CGA CGB	rs78248023	0.0964	C	A	0.511265	0.0391158	1.17e-33	170.19
plasma	LYZ	rs4761228	0.4284	G	A	-0.0433048	0.00420539	1.06e-22	105.64
plasma	ERAP1	rs17482078	0.2237	C	T	-0.1975	0.014309	7.12e-37	189.79
plasma	DPT	rs34542674	0.1451	C	T	-0.0459001	0.00825705	4.39e-08	30.78
plasma	PI3	rs2301366	0.1988	T	A	0.0658542	0.0118519	4.43e-08	30.76
plasma	ERP29	rs74084712	0.0825	A	G	0.0701125	0.0122605	1.86e-08	32.58
plasma	GRN	rs7528419	0.2127	A	G	-0.0539348	0.00480685	3.26e-26	125.42
plasma	HRG	rs72625027	0.1571	G	A	0.127505	0.0076582	5.93e-50	276.16
plasma	MAPK11	rs1031500	0.1958	G	A	0.0626611	0.0110296	2.33e-08	32.15
plasma	MSN	rs769449	0.1233	G	A	0.0548454	0.00946519	1.24e-08	33.45
plasma	CD274	rs6921041	0.4404	A	C	-0.0616662	0.0110614	4.24e-08	30.96
plasma	CD300C	rs10858861	0.222	A	G	-0.0401307	0.00611753	1.32e-10	42.87
plasma	EPHB6	rs9986701	0.169	C	T	-0.0339423	0.00530218	3.52e-10	40.83
plasma	LILRB1	rs147154418	0.0328	C	G	-0.206232	0.0187337	2.83e-25	120.73
plasma	RTN4R	rs7604249	0.3062	A	G	0.0418351	0.00730705	1.76e-08	32.66
plasma	PRLR	rs766869466	1e-05	TATTTC	T	-0.0250325	0.00451796	4.96e-08	30.58
plasma	SIGLEC14	rs7250849	0.1173	C	A	-0.198946	0.0158064	9.63e-32	157.82
plasma	SCARF1	rs8076644	0.1958	A	G	0.0397345	0.00587736	3.8e-11	45.53
plasma	HAVCR2	rs919744	0.19	C	G	0.0840646	0.00990431	2.3e-16	71.77
plasma	MAP2K4	rs16860974	0.1511	A	C	0.115579	0.00910435	2.74e-32	160.55
plasma	CALR	rs7744294	0.2386	A	C	0.0416679	0.00705784	6.64e-09	34.72
plasma	CPNE1	rs58448091	0.1014	G	A	-0.254767	0.0250977	4e-22	102.65
plasma	SEMA3E	rs6952878	0.4	A	G	-0.0906453	0.0109944	1.46e-15	67.72
plasma	TNFRSF13C	rs5167	0.3668	A	C	0.0465393	0.00771891	3.19e-09	36.21
plasma	CD27	rs72625027	0.1571	G	A	0.0499197	0.00520929	4.64e-20	91.48
plasma	AFP	rs2835756	0.332	A	G	0.0337226	0.00599249	3.1e-08	31.55
plasma	TDGF1	rs7639243	0.33	C	A	-0.179564	0.0252099	3.58e-12	50.54
plasma	TDGF1	rs11713041	0.0736	T	C	0.34808	0.0543407	3.47e-10	40.88
plasma	S100A12	rs12147536	0.1859	A	G	0.082031	0.0141691	1.27e-08	33.39
plasma	PSME1	rs62117160	0.0258	G	A	0.104327	0.0186243	3.55e-08	31.26
plasma	CRELD1	rs7613004	0.2117	A	C	-0.119746	0.00644776	1.33e-58	343.6
plasma	LMAN2	rs4027159	0.15	A	C	0.0519491	0.00931872	4.08e-08	30.96
plasma	MYBPC1	rs61057414	0.1441	A	C	0.123381	0.0218171	2.6e-08	31.86
plasma	GH1	rs4314452	0.0626	G	A	0.107626	0.0190331	2.72e-08	31.85
plasma	SUMO3	rs1793956	0.15	G	C	-0.0600586	0.010382	1.3e-08	33.34
plasma	FAM3B	rs2838011	0.0606	A	G	0.0791467	0.0134402	7.12e-09	34.55
plasma	IFNGR2	rs9365056	0.1581	G	A	0.0453382	0.00771308	7.76e-09	34.42
plasma	HMGN1	rs1042445	0.2455	C	T	-0.134522	0.0120182	4.59e-26	124.81
plasma	CRYZL1	rs41290120	0.0298	G	A	-0.183842	0.0277266	9.85e-11	43.8
plasma	USP25	rs35664695	0.0447	C	T	0.124692	0.0153407	3.66e-15	65.82
plasma	PLXNB2	rs1026281615	0.0015	A	G	-0.0276617	0.00486514	2.25e-08	32.2

## Sheet: STable4 
Additional file 1: Table S4: Phennoscanner results for the IVs.
	snp	hg19_coordinates	a1	a2	trait	study	pmid	ancestry	year	beta	se	p	direction	n	n_cases	n_controls	n_studies	unit	dataset
1317	rs1010047	chr19:7793502	G	A	Granulocyte count	Astle W	27863252	European	2016	-0.01693	0.003657	3.65e-06	-	173480	0	173480	2	IVNT	Astle-W_Blood-Cell-Traits_EUR_2016
1318	rs1010047	chr19:7793502	G	A	Sum basophil neutrophil counts	Astle W	27863252	European	2016	-0.01614	0.003654	9.96e-06	-	173480	0	173480	2	IVNT	Astle-W_Blood-Cell-Traits_EUR_2016
1319	rs1010047	chr19:7793502	G	A	Sum neutrophil eosinophil counts	Astle W	27863252	European	2016	-0.01688	0.003651	3.77e-06	-	173480	0	173480	2	IVNT	Astle-W_Blood-Cell-Traits_EUR_2016
2152	rs10178436	chr2:102926511	C	T	Atopic dermatitis	EAGLE	26482879	Mixed	2015	-0.08138	0.01674	1.19e-06	-	103066	18900	84166	22	log OR	EAGLE_Eczema_Mixed_2015
2153	rs10178436	chr2:102926511	C	T	Crohns disease	IBDGC	26192919	European	2015	-0.1181	0.0228	2.29e-07	-	20883	5956	14927	7	log OR	IBDGC_Chrons-Disease_EUR_2015
2146	rs10178436	chr2:102926511	C	T	Eosinophil count	Astle W	27863252	European	2016	0.02052	0.003566	8.66e-09	+	173480	0	173480	2	IVNT	Astle-W_Blood-Cell-Traits_EUR_2016
2147	rs10178436	chr2:102926511	C	T	Eosinophil percentage of granulocytes	Astle W	27863252	European	2016	0.01934	0.003577	6.43e-08	+	173480	0	173480	2	IVNT	Astle-W_Blood-Cell-Traits_EUR_2016
2148	rs10178436	chr2:102926511	C	T	Eosinophil percentage of white cells	Astle W	27863252	European	2016	0.01842	0.003562	2.33e-07	+	173480	0	173480	2	IVNT	Astle-W_Blood-Cell-Traits_EUR_2016
2154	rs10178436	chr2:102926511	C	T	Inflammatory bowel disease	IBDGC	26192919	European	2015	-0.093	0.0168	3.18e-08	-	34652	12882	21770	15	log OR	IBDGC_IBD_EUR_2015
2149	rs10178436	chr2:102926511	C	T	Lymphocyte count	Astle W	27863252	European	2016	0.01777	0.003599	7.86e-07	+	173480	0	173480	2	IVNT	Astle-W_Blood-Cell-Traits_EUR_2016
2150	rs10178436	chr2:102926511	C	T	Neutrophil percentage of granulocytes	Astle W	27863252	European	2016	-0.0176	0.003578	8.75e-07	-	173480	0	173480	2	IVNT	Astle-W_Blood-Cell-Traits_EUR_2016
2151	rs10178436	chr2:102926511	C	T	Sum eosinophil basophil counts	Astle W	27863252	European	2016	0.01953	0.00357	4.48e-08	+	173480	0	173480	2	IVNT	Astle-W_Blood-Cell-Traits_EUR_2016
3510	rs10245877	chr7:119775309	A	G	Heel bone mineral density	Neale B	UKBB	European	2017	-0.02085	0.00358	5.79e-09	-	194398	0	194398	1	IVNT	Neale-B_UKBB_EUR_2017
1361	rs10282458	chr7:150045302	A	G	Impedance of leg left	Neale B	UKBB	European	2017	0.01567	0.002534	6.38e-10	+	331296	0	331296	1	IVNT	Neale-B_UKBB_EUR_2017
1362	rs10282458	chr7:150045302	A	G	Impedance of leg right	Neale B	UKBB	European	2017	0.01541	0.002515	8.86e-10	+	331301	0	331301	1	IVNT	Neale-B_UKBB_EUR_2017
1363	rs10282458	chr7:150045302	A	G	Impedance of whole body	Neale B	UKBB	European	2017	0.01109	0.00212	1.67e-07	+	331284	0	331284	1	IVNT	Neale-B_UKBB_EUR_2017
4752	rs1042445	chr3:186395436	C	T	Activated partial thromboplastin time	Tang W	22703881	European	2012	NA	NA	2.23e-35	NA	9240	-	-	-	-	GRASP
4753	rs1042445	chr3:186395436	C	T	Activated partial thromboplastin time	Gaunt	23188048	European	2012	NA	NA	2.27e-08	NA	2544	-	-	-	-	GRASP
4754	rs1042445	chr3:186395436	C	T	Blood protein levels	Suhre K	28240269	European	2017	-0.4376	0.05069	6e-18	-	-	-	-	-	unit decrease	NHGRI-EBI_GWAS_Catalog
4755	rs1042445	chr3:186395436	C	T	Blood protein levels	Suhre K	28240269	European	2017	-0.8791	0.04708	8e-78	-	-	-	-	-	unit decrease	NHGRI-EBI_GWAS_Catalog
4756	rs1042445	chr3:186395436	C	T	Blood protein levels	Suhre K	28240269	European	2017	-0.556	0.05028	2e-28	-	-	-	-	-	unit decrease	NHGRI-EBI_GWAS_Catalog
2923	rs10488881	chr4:110877416	A	T	Lymphocyte count	Astle W	27863252	European	2016	0.02079	0.003792	4.21e-08	+	173480	0	173480	2	IVNT	Astle-W_Blood-Cell-Traits_EUR_2016
2924	rs10488881	chr4:110877416	A	T	Mean corpuscular hemoglobin concentration	Astle W	27863252	European	2016	-0.01837	0.003649	4.81e-07	-	173480	0	173480	2	IVNT	Astle-W_Blood-Cell-Traits_EUR_2016
2925	rs10488881	chr4:110877416	A	T	Monocyte count	Astle W	27863252	European	2016	0.01983	0.003764	1.38e-07	+	173480	0	173480	2	IVNT	Astle-W_Blood-Cell-Traits_EUR_2016
2926	rs10488881	chr4:110877416	A	T	Platelet count	Astle W	27863252	European	2016	0.02862	0.003841	9.2e-14	+	173480	0	173480	2	IVNT	Astle-W_Blood-Cell-Traits_EUR_2016
2927	rs10488881	chr4:110877416	A	T	Plateletcrit	Astle W	27863252	European	2016	0.03256	0.003854	2.91e-17	+	173480	0	173480	2	IVNT	Astle-W_Blood-Cell-Traits_EUR_2016
2928	rs10488881	chr4:110877416	A	T	Reticulocyte count	Astle W	27863252	European	2016	-0.01683	0.003783	8.59e-06	-	173480	0	173480	2	IVNT	Astle-W_Blood-Cell-Traits_EUR_2016
222	rs10497055	chr2:151197324	A	G	Sleep	Gottlieb DJ	17903308	European	2007	NA	NA	1.77e-06	NA	-	-	-	-	-	dbGaP
223	rs10497055	chr2:151197324	A	G	Sleep	Gottlieb DJ	17903308	European	2007	NA	NA	2.39e-06	NA	-	-	-	-	-	dbGaP
3687	rs1051794	chr6:31379109	A	G	Ankylosing spondylitis	Neale B	UKBB	European	2017	0.0004997	5.26e-05	2.05e-21	+	337199	119	337080	1	risk diff	Neale-B_UKBB_EUR_2017
3688	rs1051794	chr6:31379109	A	G	Arm fat-free mass left	Neale B	UKBB	European	2017	-0.007951	0.001775	7.48e-06	-	331159	0	331159	1	IVNT	Neale-B_UKBB_EUR_2017
3689	rs1051794	chr6:31379109	A	G	Arm predicted mass left	Neale B	UKBB	European	2017	-0.007872	0.001768	8.52e-06	-	331146	0	331146	1	IVNT	Neale-B_UKBB_EUR_2017
3690	rs1051794	chr6:31379109	A	G	Asthma	Neale B	UKBB	European	2017	-0.008575	0.0008939	8.62e-22	-	336782	38791	297991	1	risk diff	Neale-B_UKBB_EUR_2017
3662	rs1051794	chr6:31379109	A	G	Basophil count	Astle W	27863252	European	2016	0.02419	0.003996	1.42e-09	+	173480	0	173480	2	IVNT	Astle-W_Blood-Cell-Traits_EUR_2016
3691	rs1051794	chr6:31379109	A	G	Comparative height size at age 10	Neale B	UKBB	European	2017	-0.01388	0.001906	3.29e-13	-	332021	0	332021	1	-	Neale-B_UKBB_EUR_2017
3692	rs1051794	chr6:31379109	A	G	Doctor diagnosed asthma	Neale B	UKBB	European	2017	-0.01021	0.001864	4.29e-08	-	83529	10589	72940	1	risk diff	Neale-B_UKBB_EUR_2017
3693	rs1051794	chr6:31379109	A	G	Eye problems or disorders: other serious eye condition	Neale B	UKBB	European	2017	0.005206	0.001125	3.74e-06	+	108817	6058	102759	1	risk diff	Neale-B_UKBB_EUR_2017
3663	rs1051794	chr6:31379109	A	G	Granulocyte count	Astle W	27863252	European	2016	0.02722	0.004101	3.21e-11	+	173480	0	173480	2	IVNT	Astle-W_Blood-Cell-Traits_EUR_2016
3694	rs1051794	chr6:31379109	A	G	Hayfever, allergic rhinitis or eczema	Neale B	UKBB	European	2017	-0.005852	0.00118	7.02e-07	-	336782	77891	258891	1	risk diff	Neale-B_UKBB_EUR_2017
3673	rs1051794	chr6:31379109	A	G	Height	GIANT	20881960	European	2010	NA	NA	8.07e-09	NA	79271	0	79271	46	Z-score	GIANT_Height_EUR_2010
3674	rs1051794	chr6:31379109	A	G	Height	GIANT	23754948	European	2013	-0.04057	0.006217	6.76e-11	-	79357	0	79357	46	Z-score	GIANT_Height_EUR_2013
3675	rs1051794	chr6:31379109	A	G	Height	GIANT	25282103	European	2014	-0.033	0.0037	1.7e-18	-	195468	0	195468	79	Z-score	GIANT_Height_EUR_2014
3676	rs1051794	chr6:31379109	A	G	Height	GIANT	28146470	European	2017	-0.016	0.0034	4e-06	-	381625	0	381625	106	IVNT	GIANT_Height_EUR_2017
3682	rs1051794	chr6:31379109	A	G	Height	GIANT	20881960	European	2010	NA	NA	8.07e-09	NA	133653	-	-	-	-	GRASP
3695	rs1051794	chr6:31379109	A	G	Height	Neale B	UKBB	European	2017	-0.02373	0.001983	5.09e-33	-	336474	0	336474	1	IVNT	Neale-B_UKBB_EUR_2017
3672	rs1051794	chr6:31379109	A	G	Height in males	GIANT	23754948	European	2013	-0.05	0.0097	3.6e-07	-	32461	0	32461	46	Z-score	GIANT_Height-M_EUR_2013
3679	rs1051794	chr6:31379109	A	G	HIV 1 control viral load at set point	Fellay J	20041166	European	2009	NA	NA	3.55e-11	NA	2362	-	-	-	-	GRASP
3680	rs1051794	chr6:31379109	A	G	HIV 1 disease progression	Fellay J	20041166	European	2009	NA	NA	4e-07	NA	2362	-	-	-	-	GRASP
3681	rs1051794	chr6:31379109	A	G	HIV 1 seropositive nonprogression	Limou S	19115949	European	2009	NA	NA	3.25e-06	NA	1713	-	-	-	-	GRASP
3696	rs1051794	chr6:31379109	A	G	Intestinal malabsorption	Neale B	UKBB	European	2017	-0.001116	0.0001203	1.78e-20	-	337199	624	336575	1	risk diff	Neale-B_UKBB_EUR_2017
3664	rs1051794	chr6:31379109	A	G	Lymphocyte count	Astle W	27863252	European	2016	0.0361	0.00411	1.59e-18	+	173480	0	173480	2	IVNT	Astle-W_Blood-Cell-Traits_EUR_2016
3665	rs1051794	chr6:31379109	A	G	Monocyte count	Astle W	27863252	European	2016	0.01969	0.004078	1.39e-06	+	173480	0	173480	2	IVNT	Astle-W_Blood-Cell-Traits_EUR_2016
3666	rs1051794	chr6:31379109	A	G	Myeloid white cell count	Astle W	27863252	European	2016	0.0285	0.004111	4.13e-12	+	173480	0	173480	2	IVNT	Astle-W_Blood-Cell-Traits_EUR_2016
3667	rs1051794	chr6:31379109	A	G	Neutrophil count	Astle W	27863252	European	2016	0.02735	0.00409	2.31e-11	+	173480	0	173480	2	IVNT	Astle-W_Blood-Cell-Traits_EUR_2016
3697	rs1051794	chr6:31379109	A	G	No blood clot, bronchitis, emphysema, asthma, rhinitis, eczema or allergy diagnosed by doctor	Neale B	UKBB	European	2017	0.01032	0.001307	2.89e-15	+	336782	228530	108252	1	risk diff	Neale-B_UKBB_EUR_2017
3698	rs1051794	chr6:31379109	A	G	Other eye problems	Neale B	UKBB	European	2017	0.004512	0.000979	4.05e-06	+	336428	47823	288605	1	risk diff	Neale-B_UKBB_EUR_2017
3668	rs1051794	chr6:31379109	A	G	Platelet distribution width	Astle W	27863252	European	2016	-0.03201	0.004106	6.41e-15	-	173480	0	173480	2	IVNT	Astle-W_Blood-Cell-Traits_EUR_2016
3686	rs1051794	chr6:31379109	A	G	Primary sclerosing cholangitis	Ji S	27992413	European	2017	-0.335	0.034	2.88e-23	-	14890	2871	12019	3	log OR	Ji-S_PSC_EUR_2017
3699	rs1051794	chr6:31379109	A	G	Psoriasis	Neale B	UKBB	European	2017	0.0006567	8.91e-05	1.72e-13	+	337199	342	336857	1	risk diff	Neale-B_UKBB_EUR_2017
3683	rs1051794	chr6:31379109	A	G	Psoriasis andor psoriatic arthritis	Liu Y	18369459	European	2008	NA	NA	7.13e-06	NA	737	-	-	-	-	GRASP
3684	rs1051794	chr6:31379109	A	G	Rheumatoid arthritis	Stahl E	20453842	European	2010	NA	NA	1.04e-06	NA	25708	-	-	-	-	GRASP
3715	rs1051794	chr6:31379109	A	G	Rheumatoid arthritis	Okada Y	24390342	East Asian	2014	0.1823	0.0298	1.7e-09	+	22515	4873	17642	4	log OR	Okada-Y_RA_EAS_2014
3716	rs1051794	chr6:31379109	A	G	Rheumatoid arthritis	Okada Y	24390342	European	2014	-0.1393	0.0176	4.5e-16	-	58284	14361	43923	18	log OR	Okada-Y_RA_EUR_2014
3717	rs1051794	chr6:31379109	A	G	Rheumatoid arthritis	Stahl E	20453842	European	2010	-0.1508	0.0297	1.04e-06	-	21527	3498	18029	4	log OR	Stahl-E_RA_EUR_2010
3700	rs1051794	chr6:31379109	A	G	Self-reported ankylosing spondylitis	Neale B	UKBB	European	2017	0.003015	0.0001497	3.93e-90	+	337159	968	336191	1	risk diff	Neale-B_UKBB_EUR_2017
3701	rs1051794	chr6:31379109	A	G	Self-reported asthma	Neale B	UKBB	European	2017	-0.008695	0.0008956	2.79e-22	-	337159	39049	298110	1	risk diff	Neale-B_UKBB_EUR_2017
3702	rs1051794	chr6:31379109	A	G	Self-reported iritis	Neale B	UKBB	European	2017	0.0003053	5.66e-05	7.05e-08	+	337159	138	337021	1	risk diff	Neale-B_UKBB_EUR_2017
3703	rs1051794	chr6:31379109	A	G	Self-reported malabsorption or coeliac disease	Neale B	UKBB	European	2017	-0.00251	0.0001833	1.16e-42	-	337159	1452	335707	1	risk diff	Neale-B_UKBB_EUR_2017
3704	rs1051794	chr6:31379109	A	G	Self-reported psoriasis	Neale B	UKBB	European	2017	0.004934	0.0002982	1.7e-61	+	337159	3871	333288	1	risk diff	Neale-B_UKBB_EUR_2017
3705	rs1051794	chr6:31379109	A	G	Self-reported psoriatic arthropathy	Neale B	UKBB	European	2017	0.001148	0.0001228	9.09e-21	+	337159	650	336509	1	risk diff	Neale-B_UKBB_EUR_2017
3706	rs1051794	chr6:31379109	A	G	Sitting height	Neale B	UKBB	European	2017	-0.0241	0.002157	5.52e-29	-	336172	0	336172	1	IVNT	Neale-B_UKBB_EUR_2017
3669	rs1051794	chr6:31379109	A	G	Sum basophil neutrophil counts	Astle W	27863252	European	2016	0.02758	0.004098	1.68e-11	+	173480	0	173480	2	IVNT	Astle-W_Blood-Cell-Traits_EUR_2016
3670	rs1051794	chr6:31379109	A	G	Sum neutrophil eosinophil counts	Astle W	27863252	European	2016	0.02691	0.004094	4.95e-11	+	173480	0	173480	2	IVNT	Astle-W_Blood-Cell-Traits_EUR_2016
3685	rs1051794	chr6:31379109	A	G	Systemic lupus erythematosus	Hom G	18204098	European	2008	NA	NA	1.78e-07	NA	3094	1311	1783	3	log OR	Hom-G_SLE_EUR_2008
3678	rs1051794	chr6:31379109	A	G	Total cholesterol	GLGC	24097068	European	2013	0.0275	0.0059	4.42e-06	+	80079	0	80079	60	IVNT	GLGC_TC_EUR_2013
3707	rs1051794	chr6:31379109	A	G	Treatment with calcipotriol	Neale B	UKBB	European	2017	0.0003582	6.75e-05	1.12e-07	+	337159	196	336963	1	risk diff	Neale-B_UKBB_EUR_2017
3708	rs1051794	chr6:31379109	A	G	Treatment with dovobet ointment	Neale B	UKBB	European	2017	0.0005759	9.49e-05	1.31e-09	+	337159	388	336771	1	risk diff	Neale-B_UKBB_EUR_2017
3709	rs1051794	chr6:31379109	A	G	Treatment with seretide 50 evohaler	Neale B	UKBB	European	2017	-0.001522	0.0003017	4.58e-07	-	337159	3961	333198	1	risk diff	Neale-B_UKBB_EUR_2017
3710	rs1051794	chr6:31379109	A	G	Treatment with ventolin 100micrograms inhaler	Neale B	UKBB	European	2017	-0.002439	0.0004683	1.92e-07	-	337159	9712	327447	1	risk diff	Neale-B_UKBB_EUR_2017
3711	rs1051794	chr6:31379109	A	G	Trunk fat-free mass	Neale B	UKBB	European	2017	-0.009467	0.001759	7.31e-08	-	331030	0	331030	1	IVNT	Neale-B_UKBB_EUR_2017
3712	rs1051794	chr6:31379109	A	G	Trunk predicted mass	Neale B	UKBB	European	2017	-0.009418	0.001753	7.76e-08	-	330995	0	330995	1	IVNT	Neale-B_UKBB_EUR_2017
3677	rs1051794	chr6:31379109	A	G	Weight	GIANT	23754948	European	2013	-0.036	0.006435	2.21e-08	-	74567	0	74567	46	IVNT	GIANT_Weight_EUR_2013
3671	rs1051794	chr6:31379109	A	G	White blood cell count	Astle W	27863252	European	2016	0.03656	0.004093	4.12e-19	+	173480	0	173480	2	IVNT	Astle-W_Blood-Cell-Traits_EUR_2016
3713	rs1051794	chr6:31379109	A	G	Whole body fat-free mass	Neale B	UKBB	European	2017	-0.008343	0.001765	2.29e-06	-	331291	0	331291	1	IVNT	Neale-B_UKBB_EUR_2017
3714	rs1051794	chr6:31379109	A	G	Whole body water mass	Neale B	UKBB	European	2017	-0.008349	0.001768	2.33e-06	-	331315	0	331315	1	IVNT	Neale-B_UKBB_EUR_2017
1093	rs1057868	chr7:75615006	C	T	Alcohol usually taken with meals	Neale B	UKBB	European	2017	-0.007735	0.00171	6.12e-06	-	172454	116941	55513	1	risk diff	Neale-B_UKBB_EUR_2017
1094	rs1057868	chr7:75615006	C	T	Average weekly beer plus cider intake	Neale B	UKBB	European	2017	0.011	0.002212	6.67e-07	+	241447	0	241447	1	-	Neale-B_UKBB_EUR_2017
1095	rs1057868	chr7:75615006	C	T	Creatinine in urine	Neale B	UKBB	European	2017	0.01568	0.002544	7.24e-10	+	327525	0	327525	1	IVNT	Neale-B_UKBB_EUR_2017
1087	rs1057868	chr7:75615006	C	T	Eosinophil count	Astle W	27863252	European	2016	0.02097	0.003933	9.76e-08	+	173480	0	173480	2	IVNT	Astle-W_Blood-Cell-Traits_EUR_2016
1088	rs1057868	chr7:75615006	C	T	Eosinophil percentage of granulocytes	Astle W	27863252	European	2016	0.01902	0.003948	1.46e-06	+	173480	0	173480	2	IVNT	Astle-W_Blood-Cell-Traits_EUR_2016
1089	rs1057868	chr7:75615006	C	T	Eosinophil percentage of white cells	Astle W	27863252	European	2016	0.02008	0.003929	3.21e-07	+	173480	0	173480	2	IVNT	Astle-W_Blood-Cell-Traits_EUR_2016
1096	rs1057868	chr7:75615006	C	T	Impedance of leg right	Neale B	UKBB	European	2017	0.01109	0.00243	5.05e-06	+	331301	0	331301	1	IVNT	Neale-B_UKBB_EUR_2017
1090	rs1057868	chr7:75615006	C	T	Mean platelet volume	Astle W	27863252	European	2016	0.02422	0.003985	1.22e-09	+	173480	0	173480	2	IVNT	Astle-W_Blood-Cell-Traits_EUR_2016
1091	rs1057868	chr7:75615006	C	T	Neutrophil percentage of granulocytes	Astle W	27863252	European	2016	-0.01748	0.003948	9.59e-06	-	173480	0	173480	2	IVNT	Astle-W_Blood-Cell-Traits_EUR_2016
1092	rs1057868	chr7:75615006	C	T	Sum eosinophil basophil counts	Astle W	27863252	European	2016	0.02005	0.003938	3.55e-07	+	173480	0	173480	2	IVNT	Astle-W_Blood-Cell-Traits_EUR_2016
3833	rs10801560	chr1:196714600	A	C	Advanced age related macular degeneration	Fritsche L	23455636	Mixed	2013	NA	NA	1.61e-117	NA	59494	-	-	-	-	GRASP
3834	rs10801560	chr1:196714600	A	C	Advanced age related macular degeneration choroidal neovascularization vs no AMD	Fritsche L	23455636	Mixed	2013	NA	NA	6.86e-72	NA	59494	-	-	-	-	GRASP
3835	rs10801560	chr1:196714600	A	C	Advanced age related macular degeneration geographic atrophy	Fritsche L	23455636	Mixed	2013	NA	NA	7.52e-44	NA	59494	-	-	-	-	GRASP
3836	rs10801560	chr1:196714600	A	C	Age related macular degeneration	Holliday EG	23326517	Mixed	2013	NA	NA	2.5e-10	NA	19805	-	-	-	-	GRASP
3830	rs10801560	chr1:196714600	A	C	Age-related macular degeneration	Fritsche LG	26691988	European	2015	NA	NA	5.37e-226	-	33976	16144	17832	26	log OR	Fritsche-L_AMD_EUR_2016
3831	rs10801560	chr1:196714600	A	C	Age-related macular degeneration	Fritsche L	23455636	Mixed	2013	NA	NA	1.61e-117	-	59375	7648	51727	15	log OR	Fritsche-L_AMD_Mixed_2013
3840	rs10801560	chr1:196714600	A	C	Eye problems or disorders: macular degeneration	Neale B	UKBB	European	2017	-0.003578	0.0007924	6.35e-06	-	108817	2524	106293	1	risk diff	Neale-B_UKBB_EUR_2017
3837	rs10801560	chr1:196714600	A	C	Factor XIII A subunit	Williams FM	23381943	European	2013	NA	NA	2.8e-13	NA	2100	-	-	-	-	GRASP
3839	rs10801560	chr1:196714600	A	C	Factor XIII activity	Williams FM	23381943	European	2013	NA	NA	3.91e-09	NA	2100	-	-	-	-	GRASP
3838	rs10801560	chr1:196714600	A	C	Factor XIII B subunit	Williams FM	23381943	European	2013	NA	NA	1.57e-11	NA	2100	-	-	-	-	GRASP
3829	rs10801560	chr1:196714600	A	C	Geographic atrophy	Fritsche L	23455636	Mixed	2013	NA	NA	7.52e-44	-	48432	1925	46507	15	log OR	Fritsche-L_AMD-Atrophy_Mixed_2013
3832	rs10801560	chr1:196714600	A	C	Neovascularization	Fritsche L	23455636	Mixed	2013	NA	NA	6.86e-72	-	54852	4486	50366	15	log OR	Fritsche-L_Neovascularization_Mixed_2013
4664	rs10858861	chr12:89839726	A	G	Coronary artery disease	CARDIoGRAMplusC4D	26343387	Mixed	2015	-0.04942	0.01097	6.64e-06	-	184305	60801	123504	48	log OR	CARDIoGRAMplusC4D_CHD_Mixed_2015
4665	rs10858861	chr12:89839726	A	G	Coronary artery disease	Nelson CP	28714975	Mixed	2017	-0.04586	0.00961	1.85e-06	-	148715	10801	137914	1	log OR	Nelson-CP_CAD_Mixed_2017
4662	rs10858861	chr12:89839726	A	G	Lymphocyte count	Astle W	27863252	European	2016	-0.02008	0.004262	2.47e-06	-	173480	0	173480	2	IVNT	Astle-W_Blood-Cell-Traits_EUR_2016
4663	rs10858861	chr12:89839726	A	G	Monocyte count	Astle W	27863252	European	2016	-0.02026	0.004231	1.69e-06	-	173480	0	173480	2	IVNT	Astle-W_Blood-Cell-Traits_EUR_2016
4407	rs10896631	chr11:57381263	C	T	Alcohol usually taken with meals	Neale B	UKBB	European	2017	-0.009065	0.001752	2.3e-07	-	172454	116941	55513	1	risk diff	Neale-B_UKBB_EUR_2017
4406	rs10896631	chr11:57381263	C	T	Mean platelet volume	Astle W	27863252	European	2016	-0.02095	0.004077	2.76e-07	-	173480	0	173480	2	IVNT	Astle-W_Blood-Cell-Traits_EUR_2016
4408	rs10896631	chr11:57381263	C	T	Neuroticism score	Neale B	UKBB	European	2017	0.04498	0.009807	4.52e-06	+	274108	0	274108	1	-	Neale-B_UKBB_EUR_2017
4409	rs10896631	chr11:57381263	C	T	Pain type experienced in last month: headache	Neale B	UKBB	European	2017	0.004953	0.001093	5.88e-06	+	336650	66967	269683	1	risk diff	Neale-B_UKBB_EUR_2017
4410	rs10896631	chr11:57381263	C	T	Pulse rate	Neale B	UKBB	European	2017	0.01297	0.002823	4.34e-06	+	317756	0	317756	1	IVNT	Neale-B_UKBB_EUR_2017
4411	rs10896631	chr11:57381263	C	T	Types of transport used, excluding work: cycle	Neale B	UKBB	European	2017	-0.003292	0.0007049	3.02e-06	-	335650	23918	311732	1	risk diff	Neale-B_UKBB_EUR_2017
4412	rs10896631	chr11:57381263	C	T	Worrier or anxious feelings	Neale B	UKBB	European	2017	0.00629	0.00136	3.77e-06	+	328717	186559	142158	1	risk diff	Neale-B_UKBB_EUR_2017
4413	rs10896631	chr11:57381263	C	T	Worry too long after embarrassment	Neale B	UKBB	European	2017	0.006359	0.001386	4.49e-06	+	323766	154615	169151	1	risk diff	Neale-B_UKBB_EUR_2017
1728	rs10909839	chr1:2708430	A	G	Primary sclerosing cholangitis	Ji S	27992413	European	2017	-0.1865	0.034	3.16e-08	-	14890	2871	12019	3	log OR	Ji-S_PSC_EUR_2017
1731	rs10909839	chr1:2708430	A	G	Rheumatoid arthritis	Okada Y	24390342	Mixed	2014	-0.08338	0.01664	1e-07	-	80799	19234	61565	22	log OR	Okada-Y_RA_Mixed_2014
1729	rs10909839	chr1:2708430	A	G	Self-reported hypothyroidism or myxoedema	Neale B	UKBB	European	2017	-0.002678	0.0005509	1.16e-06	-	337159	16376	320783	1	risk diff	Neale-B_UKBB_EUR_2017
1730	rs10909839	chr1:2708430	A	G	Treatment with levothyroxine sodium	Neale B	UKBB	European	2017	-0.002271	0.0005076	7.71e-06	-	337159	13717	323442	1	risk diff	Neale-B_UKBB_EUR_2017
1727	rs10909839	chr1:2708430	A	G	Ulcerative colitis	IBDGC	26192919	European	2015	-0.1047	0.0231	5.98e-06	-	27432	6968	20464	8	log OR	IBDGC_Ulcerative-Colitis_EUR_2015
2597	rs11002931	chr10:81094251	A	C	Height	Neale B	UKBB	European	2017	0.01069	0.00204	1.58e-07	+	336474	0	336474	1	IVNT	Neale-B_UKBB_EUR_2017
3452	rs11075921	chr16:72132129	C	T	Alkaline phosphatase	Prins B	28887542	European	2017	-0.01	NA	1.45e-06	-	9961	0	9961	1	lu/l	Prins-B_ALKP_EUR_2017
3449	rs11075921	chr16:72132129	C	T	Forced vital capacity	Neale B	UKBB	European	2017	0.01303	0.002699	1.38e-06	+	307638	0	307638	1	IVNT	Neale-B_UKBB_EUR_2017
3450	rs11075921	chr16:72132129	C	T	Forced vital capacity, best measure	Neale B	UKBB	European	2017	0.01342	0.002964	5.97e-06	+	255492	0	255492	1	IVNT	Neale-B_UKBB_EUR_2017
3451	rs11075921	chr16:72132129	C	T	Sitting height	Neale B	UKBB	European	2017	0.0162	0.00257	2.89e-10	+	336172	0	336172	1	IVNT	Neale-B_UKBB_EUR_2017
1701	rs112886535	chr6:28753907	C	T	Comparative height size at age 10	Neale B	UKBB	European	2017	-0.03323	0.007024	2.24e-06	-	332021	0	332021	1	-	Neale-B_UKBB_EUR_2017
1702	rs112886535	chr6:28753907	C	T	Height	Neale B	UKBB	European	2017	-0.04642	0.007304	2.08e-10	-	336474	0	336474	1	IVNT	Neale-B_UKBB_EUR_2017
1703	rs112886535	chr6:28753907	C	T	Self-reported hypothyroidism or myxoedema	Neale B	UKBB	European	2017	0.01275	0.002196	6.31e-09	+	337159	16376	320783	1	risk diff	Neale-B_UKBB_EUR_2017
1704	rs112886535	chr6:28753907	C	T	Treatment with levothyroxine sodium	Neale B	UKBB	European	2017	0.01113	0.002024	3.76e-08	+	337159	13717	323442	1	risk diff	Neale-B_UKBB_EUR_2017
1700	rs112886535	chr6:28753907	C	T	White blood cell count	Astle W	27863252	European	2016	0.07175	0.01458	8.62e-07	+	173480	0	173480	2	IVNT	Astle-W_Blood-Cell-Traits_EUR_2016
4357	rs1138545	chr9:117835899	T	C	Blood protein levels	Suhre K	28240269	European	2017	1.05	0.05765	4e-74	+	-	-	-	-	unit increase	NHGRI-EBI_GWAS_Catalog
2253	rs11603020	chr11:57374332	C	T	Alcohol usually taken with meals	Neale B	UKBB	European	2017	-0.009199	0.001753	1.54e-07	-	172454	116941	55513	1	risk diff	Neale-B_UKBB_EUR_2017
2252	rs11603020	chr11:57374332	C	T	Blood protein levels	Suhre K	28240269	European	2017	0.936	0.04501	5e-96	+	-	-	-	-	unit decrease	NHGRI-EBI_GWAS_Catalog
2251	rs11603020	chr11:57374332	C	T	Mean platelet volume	Astle W	27863252	European	2016	-0.02109	0.004071	2.21e-07	-	173480	0	173480	2	IVNT	Astle-W_Blood-Cell-Traits_EUR_2016
2254	rs11603020	chr11:57374332	C	T	Neuroticism score	Neale B	UKBB	European	2017	0.04462	0.00981	5.42e-06	+	274108	0	274108	1	-	Neale-B_UKBB_EUR_2017
2255	rs11603020	chr11:57374332	C	T	Pain type experienced in last month: headache	Neale B	UKBB	European	2017	0.004966	0.001094	5.6e-06	+	336650	66967	269683	1	risk diff	Neale-B_UKBB_EUR_2017
2256	rs11603020	chr11:57374332	C	T	Pulse rate	Neale B	UKBB	European	2017	0.01278	0.002824	6.02e-06	+	317756	0	317756	1	IVNT	Neale-B_UKBB_EUR_2017
2257	rs11603020	chr11:57374332	C	T	Types of transport used, excluding work: cycle	Neale B	UKBB	European	2017	-0.003264	0.0007051	3.68e-06	-	335650	23918	311732	1	risk diff	Neale-B_UKBB_EUR_2017
2258	rs11603020	chr11:57374332	C	T	Worrier or anxious feelings	Neale B	UKBB	European	2017	0.006514	0.001361	1.69e-06	+	328717	186559	142158	1	risk diff	Neale-B_UKBB_EUR_2017
2259	rs11603020	chr11:57374332	C	T	Worry too long after embarrassment	Neale B	UKBB	European	2017	0.006421	0.001387	3.65e-06	+	323766	154615	169151	1	risk diff	Neale-B_UKBB_EUR_2017
2782	rs11650043	chr17:46027852	A	G	Body mass index	Neale B	UKBB	European	2017	-0.02251	0.004733	1.97e-06	-	336107	0	336107	1	IVNT	Neale-B_UKBB_EUR_2017
2783	rs11650043	chr17:46027852	A	G	Forced vital capacity	Neale B	UKBB	European	2017	0.02032	0.003886	1.72e-07	+	307638	0	307638	1	IVNT	Neale-B_UKBB_EUR_2017
2784	rs11650043	chr17:46027852	A	G	Forced vital capacity, best measure	Neale B	UKBB	European	2017	0.01964	0.004266	4.13e-06	+	255492	0	255492	1	IVNT	Neale-B_UKBB_EUR_2017
2785	rs11650043	chr17:46027852	A	G	Heel bone mineral density	Neale B	UKBB	European	2017	-0.02741	0.006146	8.19e-06	-	194398	0	194398	1	IVNT	Neale-B_UKBB_EUR_2017
2781	rs11650043	chr17:46027852	A	G	Height	GIANT	25282103	European	2014	0.03	0.0058	4.1e-07	+	249809	0	249809	79	Z-score	GIANT_Height_EUR_2014
2786	rs11650043	chr17:46027852	A	G	Height	Neale B	UKBB	European	2017	0.01784	0.0034	1.55e-07	+	336474	0	336474	1	IVNT	Neale-B_UKBB_EUR_2017
2787	rs11650043	chr17:46027852	A	G	Impedance of arm left	Neale B	UKBB	European	2017	0.01612	0.00338	1.83e-06	+	331292	0	331292	1	IVNT	Neale-B_UKBB_EUR_2017
2788	rs11650043	chr17:46027852	A	G	Impedance of arm right	Neale B	UKBB	European	2017	0.01515	0.003365	6.74e-06	+	331279	0	331279	1	IVNT	Neale-B_UKBB_EUR_2017
2789	rs11650043	chr17:46027852	A	G	Impedance of whole body	Neale B	UKBB	European	2017	0.01694	0.003649	3.43e-06	+	331284	0	331284	1	IVNT	Neale-B_UKBB_EUR_2017
2790	rs11650043	chr17:46027852	A	G	Leg fat percentage left	Neale B	UKBB	European	2017	-0.01511	0.002992	4.45e-07	-	331278	0	331278	1	IVNT	Neale-B_UKBB_EUR_2017
2791	rs11650043	chr17:46027852	A	G	Leg fat percentage right	Neale B	UKBB	European	2017	-0.01346	0.003031	8.92e-06	-	331296	0	331296	1	IVNT	Neale-B_UKBB_EUR_2017
2792	rs11650043	chr17:46027852	A	G	Started insulin within one year diagnosis of diabetes	Neale B	UKBB	European	2017	0.03381	0.007554	7.66e-06	+	15397	1872	13525	1	risk diff	Neale-B_UKBB_EUR_2017
4431	rs116642728	chr3:49832263	G	T	Alcohol intake frequency	Neale B	UKBB	European	2017	0.03612	0.007621	2.15e-06	+	336965	0	336965	1	-	Neale-B_UKBB_EUR_2017
4432	rs116642728	chr3:49832263	G	T	Diastolic blood pressure	Neale B	UKBB	European	2017	0.02515	0.005285	1.95e-06	+	317756	0	317756	1	IVNT	Neale-B_UKBB_EUR_2017
4425	rs116642728	chr3:49832263	G	T	High light scatter percentage of red cells	Astle W	27863252	European	2016	0.08439	0.007646	2.53e-28	+	173480	0	173480	2	IVNT	Astle-W_Blood-Cell-Traits_EUR_2016
4426	rs116642728	chr3:49832263	G	T	High light scatter reticulocyte count	Astle W	27863252	European	2016	0.0861	0.007646	2.05e-29	+	173480	0	173480	2	IVNT	Astle-W_Blood-Cell-Traits_EUR_2016
4427	rs116642728	chr3:49832263	G	T	Immature fraction of reticulocytes	Astle W	27863252	European	2016	0.05139	0.007574	1.16e-11	+	173480	0	173480	2	IVNT	Astle-W_Blood-Cell-Traits_EUR_2016
4430	rs116642728	chr3:49832263	G	T	Inflammatory bowel disease	IBDGC	26192919	European	2015	-0.1546	0.0338	4.84e-06	-	34652	12882	21770	15	log OR	IBDGC_IBD_EUR_2015
4428	rs116642728	chr3:49832263	G	T	Reticulocyte count	Astle W	27863252	European	2016	0.09163	0.007659	5.51e-33	+	173480	0	173480	2	IVNT	Astle-W_Blood-Cell-Traits_EUR_2016
4429	rs116642728	chr3:49832263	G	T	Reticulocyte fraction of red cells	Astle W	27863252	European	2016	0.08985	0.007655	8.24e-32	+	173480	0	173480	2	IVNT	Astle-W_Blood-Cell-Traits_EUR_2016
1289	rs118147862	chr19:45319631	A	G	Cause of death: other and unspecified t-cell lymphomas	Neale B	UKBB	European	2017	0.006329	0.001364	3.57e-06	+	7637	9	7628	1	risk diff	Neale-B_UKBB_EUR_2017
1287	rs118147862	chr19:45319631	A	G	Coronary artery disease	CARDIoGRAMplusC4D	26343387	Mixed	2015	-0.1984	0.03174	4.09e-10	-	184305	60801	123504	48	log OR	CARDIoGRAMplusC4D_CHD_Mixed_2015
1305	rs118147862	chr19:45319631	A	G	Coronary artery disease	Nelson CP	28714975	Mixed	2017	-0.1719	0.02543	1.44e-11	-	148715	10801	137914	1	log OR	Nelson-CP_CAD_Mixed_2017
1308	rs118147862	chr19:45319631	A	G	Coronary artery disease	van der Harst P	29212778	Mixed	2018	-0.1052	0.01748	1.8e-09	-	296525	34541	261984	1	log OR	van-der-Harst-P_CAD-UKBB_Mixed_2018
1309	rs118147862	chr19:45319631	A	G	Coronary artery disease	van der Harst P	29212778	Mixed	2018	-0.1273	0.0155	1.91e-16	-	547261	122733	424528	2	log OR	van-der-Harst-P_CAD_Mixed_2018
1281	rs118147862	chr19:45319631	A	G	High light scatter percentage of red cells	Astle W	27863252	European	2016	-0.07781	0.008709	4.1e-19	-	173480	0	173480	2	IVNT	Astle-W_Blood-Cell-Traits_EUR_2016
1282	rs118147862	chr19:45319631	A	G	High light scatter reticulocyte count	Astle W	27863252	European	2016	-0.07441	0.008708	1.28e-17	-	173480	0	173480	2	IVNT	Astle-W_Blood-Cell-Traits_EUR_2016
1290	rs118147862	chr19:45319631	A	G	Illnesses of father: alzheimers disease or dementia	Neale B	UKBB	European	2017	-0.005963	0.001333	7.66e-06	-	292807	14024	278783	1	risk diff	Neale-B_UKBB_EUR_2017
1291	rs118147862	chr19:45319631	A	G	Illnesses of mother: alzheimers disease or dementia	Neale B	UKBB	European	2017	-0.01547	0.001722	2.54e-19	-	309843	26757	283086	1	risk diff	Neale-B_UKBB_EUR_2017
1283	rs118147862	chr19:45319631	A	G	Immature fraction of reticulocytes	Astle W	27863252	European	2016	-0.07441	0.008619	6e-18	-	173480	0	173480	2	IVNT	Astle-W_Blood-Cell-Traits_EUR_2016
1306	rs118147862	chr19:45319631	A	G	Low density lipoprotein	Prins B	28887542	European	2017	-0.38	0.03	2.02e-28	-	9961	0	9961	1	IVNT	Prins-B_LDL_EUR_2017
1292	rs118147862	chr19:45319631	A	G	Medication for cholesterol, blood pressure or diabetes: cholesterol lowering medication	Neale B	UKBB	European	2017	-0.04666	0.003718	4.24e-36	-	154702	35840	118862	1	risk diff	Neale-B_UKBB_EUR_2017
1293	rs118147862	chr19:45319631	A	G	Medication for cholesterol, blood pressure or diabetes: none of the above	Neale B	UKBB	European	2017	0.02896	0.004159	3.34e-12	+	154702	103004	51698	1	risk diff	Neale-B_UKBB_EUR_2017
1288	rs118147862	chr19:45319631	A	G	Myocardial infarction	CARDIoGRAMplusC4D	26343387	Mixed	2015	-0.1994	0.03477	9.72e-09	-	167181	43677	123504	48	log OR	CARDIoGRAMplusC4D_MI_Mixed_2015
1294	rs118147862	chr19:45319631	A	G	No treatment with medication for cholesterol, blood pressure, diabetes, or take exogenous hormones	Neale B	UKBB	European	2017	0.02272	0.003771	1.69e-09	+	180203	124239	55964	1	risk diff	Neale-B_UKBB_EUR_2017
1295	rs118147862	chr19:45319631	A	G	Number of self-reported non-cancer illnesses	Neale B	UKBB	European	2017	-0.02711	0.004911	3.39e-08	-	337159	0	337159	1	-	Neale-B_UKBB_EUR_2017
1296	rs118147862	chr19:45319631	A	G	Number of treatments or medications taken	Neale B	UKBB	European	2017	-0.02352	0.004768	8.09e-07	-	337159	0	337159	1	-	Neale-B_UKBB_EUR_2017
1297	rs118147862	chr19:45319631	A	G	Pulse rate	Neale B	UKBB	European	2017	0.02744	0.006133	7.7e-06	+	317756	0	317756	1	IVNT	Neale-B_UKBB_EUR_2017
1284	rs118147862	chr19:45319631	A	G	Red cell distribution width	Astle W	27863252	European	2016	0.08153	0.008603	2.6e-21	+	173480	0	173480	2	IVNT	Astle-W_Blood-Cell-Traits_EUR_2016
1285	rs118147862	chr19:45319631	A	G	Reticulocyte count	Astle W	27863252	European	2016	-0.05327	0.008725	1.02e-09	-	173480	0	173480	2	IVNT	Astle-W_Blood-Cell-Traits_EUR_2016
1286	rs118147862	chr19:45319631	A	G	Reticulocyte fraction of red cells	Astle W	27863252	European	2016	-0.05788	0.008721	3.19e-11	-	173480	0	173480	2	IVNT	Astle-W_Blood-Cell-Traits_EUR_2016
1298	rs118147862	chr19:45319631	A	G	Self-reported high cholesterol	Neale B	UKBB	European	2017	-0.03496	0.001948	5.18e-72	-	337159	41296	295863	1	risk diff	Neale-B_UKBB_EUR_2017
1307	rs118147862	chr19:45319631	A	G	Total cholesterol	Prins B	28887542	European	2017	-0.22	0.03	2.72e-10	-	9961	0	9961	1	IVNT	Prins-B_Total-Cholesterol_EUR_2017
1299	rs118147862	chr19:45319631	A	G	Treatment with atorvastatin	Neale B	UKBB	European	2017	-0.00815	0.001018	1.2e-15	-	337159	10167	326992	1	risk diff	Neale-B_UKBB_EUR_2017
1300	rs118147862	chr19:45319631	A	G	Treatment with cholesterol lowering medication	Neale B	UKBB	European	2017	-0.03434	0.002703	5.64e-37	-	180203	22705	157498	1	risk diff	Neale-B_UKBB_EUR_2017
1301	rs118147862	chr19:45319631	A	G	Treatment with ezetimibe	Neale B	UKBB	European	2017	-0.002044	0.0004577	7.94e-06	-	337159	1997	335162	1	risk diff	Neale-B_UKBB_EUR_2017
1302	rs118147862	chr19:45319631	A	G	Treatment with lipitor 10mg tablet	Neale B	UKBB	European	2017	-0.002333	0.0004973	2.71e-06	-	337159	2361	334798	1	risk diff	Neale-B_UKBB_EUR_2017
1303	rs118147862	chr19:45319631	A	G	Treatment with simvastatin	Neale B	UKBB	European	2017	-0.0239	0.001885	7.84e-37	-	337159	38492	298667	1	risk diff	Neale-B_UKBB_EUR_2017
1304	rs118147862	chr19:45319631	A	G	Vascular or heart problems diagnosed by doctor: angina	Neale B	UKBB	European	2017	-0.005151	0.00104	7.28e-07	-	336683	10618	326065	1	risk diff	Neale-B_UKBB_EUR_2017
1514	rs11868519	chr17:48920101	C	T	Arm fat mass left	Neale B	UKBB	European	2017	-0.01152	0.002541	5.84e-06	-	331164	0	331164	1	IVNT	Neale-B_UKBB_EUR_2017
1515	rs11868519	chr17:48920101	C	T	Body fat percentage	Neale B	UKBB	European	2017	-0.009534	0.001988	1.62e-06	-	331117	0	331117	1	IVNT	Neale-B_UKBB_EUR_2017
1516	rs11868519	chr17:48920101	C	T	Hip circumference	Neale B	UKBB	European	2017	-0.01225	0.002567	1.84e-06	-	336601	0	336601	1	IVNT	Neale-B_UKBB_EUR_2017
1517	rs11868519	chr17:48920101	C	T	Leg fat mass left	Neale B	UKBB	European	2017	-0.009393	0.002049	4.59e-06	-	331275	0	331275	1	IVNT	Neale-B_UKBB_EUR_2017
1518	rs11868519	chr17:48920101	C	T	Leg fat mass right	Neale B	UKBB	European	2017	-0.009464	0.002073	5e-06	-	331293	0	331293	1	IVNT	Neale-B_UKBB_EUR_2017
1519	rs11868519	chr17:48920101	C	T	Leg fat percentage left	Neale B	UKBB	European	2017	-0.007579	0.001621	2.95e-06	-	331278	0	331278	1	IVNT	Neale-B_UKBB_EUR_2017
1520	rs11868519	chr17:48920101	C	T	Leg fat percentage right	Neale B	UKBB	European	2017	-0.007341	0.001642	7.82e-06	-	331296	0	331296	1	IVNT	Neale-B_UKBB_EUR_2017
1521	rs11868519	chr17:48920101	C	T	Trunk fat mass	Neale B	UKBB	European	2017	-0.01264	0.002611	1.29e-06	-	331093	0	331093	1	IVNT	Neale-B_UKBB_EUR_2017
1522	rs11868519	chr17:48920101	C	T	Trunk fat percentage	Neale B	UKBB	European	2017	-0.01103	0.002383	3.73e-06	-	331113	0	331113	1	IVNT	Neale-B_UKBB_EUR_2017
1523	rs11868519	chr17:48920101	C	T	Weight	Neale B	UKBB	European	2017	-0.01132	0.002265	5.76e-07	-	336227	0	336227	1	IVNT	Neale-B_UKBB_EUR_2017
1524	rs11868519	chr17:48920101	C	T	Whole body fat mass	Neale B	UKBB	European	2017	-0.01243	0.00253	8.9e-07	-	330762	0	330762	1	IVNT	Neale-B_UKBB_EUR_2017
3850	rs11908647	chr20:33720592	C	T	Blood clot in the leg	Neale B	UKBB	European	2017	0.003165	0.0006205	3.4e-07	+	336782	6905	329877	1	risk diff	Neale-B_UKBB_EUR_2017
3860	rs11908647	chr20:33720592	C	T	Coronary artery disease	van der Harst P	29212778	Mixed	2018	-0.0487	0.0094	2.21e-07	-	547261	122733	424528	2	log OR	van-der-Harst-P_CAD_Mixed_2018
3851	rs11908647	chr20:33720592	C	T	Height	Neale B	UKBB	European	2017	0.03171	0.003099	1.43e-24	+	336474	0	336474	1	IVNT	Neale-B_UKBB_EUR_2017
3852	rs11908647	chr20:33720592	C	T	Leg fat percentage left	Neale B	UKBB	European	2017	-0.01477	0.002727	6.13e-08	-	331278	0	331278	1	IVNT	Neale-B_UKBB_EUR_2017
3853	rs11908647	chr20:33720592	C	T	Leg fat percentage right	Neale B	UKBB	European	2017	-0.01508	0.002762	4.83e-08	-	331296	0	331296	1	IVNT	Neale-B_UKBB_EUR_2017
3854	rs11908647	chr20:33720592	C	T	Self-reported deep venous thrombosis	Neale B	UKBB	European	2017	0.003264	0.0006137	1.05e-07	+	337159	6767	330392	1	risk diff	Neale-B_UKBB_EUR_2017
3855	rs11908647	chr20:33720592	C	T	Sitting height	Neale B	UKBB	European	2017	0.02801	0.003371	9.72e-17	+	336172	0	336172	1	IVNT	Neale-B_UKBB_EUR_2017
3856	rs11908647	chr20:33720592	C	T	Trunk fat-free mass	Neale B	UKBB	European	2017	0.01645	0.002747	2.13e-09	+	331030	0	331030	1	IVNT	Neale-B_UKBB_EUR_2017
3857	rs11908647	chr20:33720592	C	T	Trunk predicted mass	Neale B	UKBB	European	2017	0.01645	0.002738	1.87e-09	+	330995	0	330995	1	IVNT	Neale-B_UKBB_EUR_2017
3858	rs11908647	chr20:33720592	C	T	Whole body fat-free mass	Neale B	UKBB	European	2017	0.01432	0.002758	2.09e-07	+	331291	0	331291	1	IVNT	Neale-B_UKBB_EUR_2017
3859	rs11908647	chr20:33720592	C	T	Whole body water mass	Neale B	UKBB	European	2017	0.01415	0.002762	3e-07	+	331315	0	331315	1	IVNT	Neale-B_UKBB_EUR_2017
939	rs11926095	chr3:132170918	A	G	Coronary artery disease	van der Harst P	29212778	Mixed	2018	0.05067	0.01071	2.2e-06	+	296525	34541	261984	1	log OR	van-der-Harst-P_CAD-UKBB_Mixed_2018
934	rs11926095	chr3:132170918	A	G	Hand grip strength left	Neale B	UKBB	European	2017	-0.01284	0.002692	1.82e-06	-	335821	0	335821	1	IVNT	Neale-B_UKBB_EUR_2017
935	rs11926095	chr3:132170918	A	G	Hand grip strength right	Neale B	UKBB	European	2017	-0.01192	0.002696	9.92e-06	-	335842	0	335842	1	IVNT	Neale-B_UKBB_EUR_2017
936	rs11926095	chr3:132170918	A	G	Impedance of leg left	Neale B	UKBB	European	2017	-0.0158	0.003404	3.48e-06	-	331296	0	331296	1	IVNT	Neale-B_UKBB_EUR_2017
937	rs11926095	chr3:132170918	A	G	Impedance of leg right	Neale B	UKBB	European	2017	-0.01578	0.003378	2.97e-06	-	331301	0	331301	1	IVNT	Neale-B_UKBB_EUR_2017
931	rs11926095	chr3:132170918	A	G	Mean corpuscular hemoglobin	Astle W	27863252	European	2016	0.03155	0.005387	4.73e-09	+	173480	0	173480	2	IVNT	Astle-W_Blood-Cell-Traits_EUR_2016
932	rs11926095	chr3:132170918	A	G	Mean corpuscular volume	Astle W	27863252	European	2016	0.02545	0.005372	2.16e-06	+	173480	0	173480	2	IVNT	Astle-W_Blood-Cell-Traits_EUR_2016
938	rs11926095	chr3:132170918	A	G	No treatment with medication for cholesterol, blood pressure, diabetes, or take exogenous hormones	Neale B	UKBB	European	2017	-0.01072	0.00237	6.1e-06	-	180203	124239	55964	1	risk diff	Neale-B_UKBB_EUR_2017
933	rs11926095	chr3:132170918	A	G	Red cell distribution width	Astle W	27863252	European	2016	-0.02539	0.005388	2.45e-06	-	173480	0	173480	2	IVNT	Astle-W_Blood-Cell-Traits_EUR_2016
1713	rs1203107	chr4:3459849	T	C	Basal metabolic rate	Neale B	UKBB	European	2017	-0.01193	0.002673	8.09e-06	-	331307	0	331307	1	IVNT	Neale-B_UKBB_EUR_2017
1714	rs1203107	chr4:3459849	T	C	Forced expiratory volume in 1-second	Neale B	UKBB	European	2017	-0.01834	0.00345	1.06e-07	-	307638	0	307638	1	IVNT	Neale-B_UKBB_EUR_2017
1715	rs1203107	chr4:3459849	T	C	Forced vital capacity	Neale B	UKBB	European	2017	-0.02092	0.003271	1.61e-10	-	307638	0	307638	1	IVNT	Neale-B_UKBB_EUR_2017
1716	rs1203107	chr4:3459849	T	C	Forced vital capacity, best measure	Neale B	UKBB	European	2017	-0.01903	0.003591	1.16e-07	-	255492	0	255492	1	IVNT	Neale-B_UKBB_EUR_2017
1717	rs1203107	chr4:3459849	T	C	Height	Neale B	UKBB	European	2017	-0.01551	0.002863	6.08e-08	-	336474	0	336474	1	IVNT	Neale-B_UKBB_EUR_2017
1718	rs1203107	chr4:3459849	T	C	Leg fat-free mass left	Neale B	UKBB	European	2017	-0.01304	0.002654	8.94e-07	-	331258	0	331258	1	IVNT	Neale-B_UKBB_EUR_2017
1719	rs1203107	chr4:3459849	T	C	Leg fat-free mass right	Neale B	UKBB	European	2017	-0.01293	0.002653	1.1e-06	-	331285	0	331285	1	IVNT	Neale-B_UKBB_EUR_2017
1720	rs1203107	chr4:3459849	T	C	Leg predicted mass left	Neale B	UKBB	European	2017	-0.01322	0.002636	5.31e-07	-	331253	0	331253	1	IVNT	Neale-B_UKBB_EUR_2017
1721	rs1203107	chr4:3459849	T	C	Leg predicted mass right	Neale B	UKBB	European	2017	-0.01286	0.002636	1.07e-06	-	331285	0	331285	1	IVNT	Neale-B_UKBB_EUR_2017
1722	rs1203107	chr4:3459849	T	C	Sitting height	Neale B	UKBB	European	2017	-0.01815	0.003115	5.6e-09	-	336172	0	336172	1	IVNT	Neale-B_UKBB_EUR_2017
1723	rs1203107	chr4:3459849	T	C	Trunk fat-free mass	Neale B	UKBB	European	2017	-0.01234	0.002539	1.18e-06	-	331030	0	331030	1	IVNT	Neale-B_UKBB_EUR_2017
1724	rs1203107	chr4:3459849	T	C	Trunk predicted mass	Neale B	UKBB	European	2017	-0.01209	0.002531	1.79e-06	-	330995	0	330995	1	IVNT	Neale-B_UKBB_EUR_2017
1725	rs1203107	chr4:3459849	T	C	Whole body fat-free mass	Neale B	UKBB	European	2017	-0.01269	0.002549	6.41e-07	-	331291	0	331291	1	IVNT	Neale-B_UKBB_EUR_2017
1726	rs1203107	chr4:3459849	T	C	Whole body water mass	Neale B	UKBB	European	2017	-0.01273	0.002553	6.09e-07	-	331315	0	331315	1	IVNT	Neale-B_UKBB_EUR_2017
1536	rs12031155	chr1:53714139	C	T	Average weekly champagne plus white wine intake	Neale B	UKBB	European	2017	0.01123	0.002472	5.53e-06	+	240864	0	240864	1	-	Neale-B_UKBB_EUR_2017
1537	rs12031155	chr1:53714139	C	T	Seen a psychiatrist for nerves, anxiety, tension or depression	Neale B	UKBB	European	2017	0.004213	0.0007828	7.39e-08	+	335888	38008	297880	1	risk diff	Neale-B_UKBB_EUR_2017
1538	rs12031155	chr1:53714139	C	T	Sensitivity or hurt feelings	Neale B	UKBB	European	2017	0.006945	0.001219	1.23e-08	+	327832	182340	145492	1	risk diff	Neale-B_UKBB_EUR_2017
3659	rs12099358	chr11:116726048	A	C	Blood protein levels	Suhre K	28240269	European	2017	0.6234	0.05861	2e-26	+	-	-	-	-	unit decrease	NHGRI-EBI_GWAS_Catalog
3655	rs12099358	chr11:116726048	A	C	HDL cholesterol	GLGC	20686565	Mixed	2010	NA	NA	1.87e-08	NA	100184	-	-	-	-	GRASP
3649	rs12099358	chr11:116726048	A	C	High density lipoprotein	GLGC	24097068	European	2013	0.0386	0.007	4.3e-08	+	94311	0	94311	60	IVNT	GLGC_HDL_EUR_2013
3650	rs12099358	chr11:116726048	A	C	High density lipoprotein	GLGC	20686565	Mixed	2010	0.0365	0.0071	1.87e-08	+	99900	0	99900	46	Z-score	GLGC_HDL_Mixed_2010
3648	rs12099358	chr11:116726048	A	C	Mean corpuscular volume	Astle W	27863252	European	2016	-0.02409	0.004998	1.45e-06	-	173480	0	173480	2	IVNT	Astle-W_Blood-Cell-Traits_EUR_2016
3660	rs12099358	chr11:116726048	A	C	Self-reported high cholesterol	Neale B	UKBB	European	2017	0.005217	0.001131	3.98e-06	+	337159	41296	295863	1	risk diff	Neale-B_UKBB_EUR_2017
3651	rs12099358	chr11:116726048	A	C	Total cholesterol	GLGC	24097068	European	2013	0.0546	0.0074	5.52e-13	+	94595	0	94595	60	IVNT	GLGC_TC_EUR_2013
3652	rs12099358	chr11:116726048	A	C	Total cholesterol	GLGC	20686565	Mixed	2010	0.0551	0.0074	4.01e-15	+	100184	0	100184	46	Z-score	GLGC_TC_Mixed_2010
3656	rs12099358	chr11:116726048	A	C	Total cholesterol	GLGC	20686565	Mixed	2010	NA	NA	4.01e-15	NA	100184	-	-	-	-	GRASP
3653	rs12099358	chr11:116726048	A	C	Triglycerides	GLGC	24097068	European	2013	0.0405	0.007	3.91e-08	+	91013	0	91013	60	IVNT	GLGC_TG_EUR_2013
3654	rs12099358	chr11:116726048	A	C	Triglycerides	GLGC	20686565	Mixed	2010	0.043	0.0071	1.11e-09	+	96598	0	96598	46	Z-score	GLGC_TG_Mixed_2010
3657	rs12099358	chr11:116726048	A	C	Triglycerides	GLGC	20686565	Mixed	2010	NA	NA	1.11e-09	NA	100184	-	-	-	-	GRASP
3658	rs12099358	chr11:116726048	A	C	Triglycerides	Asselbergs	23063622	European	2012	NA	NA	2.14e-10	NA	66240	-	-	-	-	GRASP
3661	rs12099358	chr11:116726048	A	C	Triglycerides	Spracklen CN	28334899	East Asian	2017	0.1104	0.0195	3.59e-08	+	23568	0	23568	13	IVNT	Spracklen-CN_Triglycerides_EAS_2017
4346	rs12133641	chr1:154428283	A	G	Abdominal aortic aneurysm	Jones GT	27899403	European	2016	0.131	0.01813	5e-13	+	-	-	-	-	log OR	NHGRI-EBI_GWAS_Catalog
4345	rs12133641	chr1:154428283	A	G	Allergic disease	Ferreira M	29083406	European	2017	-0.0364	0.0058	3.66e-10	-	360838	180129	180709	13	log OR	Ferreira-M_Allergic-Disease_EUR_2017
4344	rs12133641	chr1:154428283	A	G	Coronary artery disease	CARDIoGRAMplusC4D	26343387	Mixed	2015	0.04618	0.009594	1.48e-06	+	184305	60801	123504	48	log OR	CARDIoGRAMplusC4D_CHD_Mixed_2015
4347	rs12133641	chr1:154428283	A	G	Coronary artery disease	van der Harst P	29212778	Mixed	2018	0.043	0.00647	3e-11	+	-	-	-	-	unit increase	NHGRI-EBI_GWAS_Catalog
4356	rs12133641	chr1:154428283	A	G	Coronary artery disease	van der Harst P	29212778	Mixed	2018	0.0365	0.0057	1.95e-10	+	547261	122733	424528	2	log OR	van-der-Harst-P_CAD_Mixed_2018
4355	rs12133641	chr1:154428283	A	G	C-reactive protein	Prins B	28887542	European	2017	0.1	0.02	2.65e-10	+	9961	0	9961	1	mg/L	Prins-B_CRP_EUR_2017
4338	rs12133641	chr1:154428283	A	G	Granulocyte percentage of myeloid white cells	Astle W	27863252	European	2016	0.01837	0.003624	3.98e-07	+	173480	0	173480	2	IVNT	Astle-W_Blood-Cell-Traits_EUR_2016
4350	rs12133641	chr1:154428283	A	G	Hayfever, allergic rhinitis or eczema	Neale B	UKBB	European	2017	-0.007784	0.001043	8.4e-14	-	336782	77891	258891	1	risk diff	Neale-B_UKBB_EUR_2017
4339	rs12133641	chr1:154428283	A	G	Hemoglobin concentration	Astle W	27863252	European	2016	-0.01631	0.0036	5.86e-06	-	173480	0	173480	2	IVNT	Astle-W_Blood-Cell-Traits_EUR_2016
4348	rs12133641	chr1:154428283	A	G	Itch intensity from mosquito bite	Jones AV	28199695	European	2017	-0.02141	0.003725	9e-09	-	-	-	-	-	unit decrease	NHGRI-EBI_GWAS_Catalog
4340	rs12133641	chr1:154428283	A	G	Mean corpuscular hemoglobin	Astle W	27863252	European	2016	-0.01847	0.003592	2.74e-07	-	173480	0	173480	2	IVNT	Astle-W_Blood-Cell-Traits_EUR_2016
4341	rs12133641	chr1:154428283	A	G	Monocyte count	Astle W	27863252	European	2016	-0.01602	0.003623	9.75e-06	-	173480	0	173480	2	IVNT	Astle-W_Blood-Cell-Traits_EUR_2016
4342	rs12133641	chr1:154428283	A	G	Monocyte percentage of white cells	Astle W	27863252	European	2016	-0.02215	0.003613	8.82e-10	-	173480	0	173480	2	IVNT	Astle-W_Blood-Cell-Traits_EUR_2016
4349	rs12133641	chr1:154428283	A	G	Mosquito bite size	Jones AV	28199695	European	2017	-0.02769	0.005325	2e-07	-	-	-	-	-	unit increase	NHGRI-EBI_GWAS_Catalog
4351	rs12133641	chr1:154428283	A	G	No blood clot, bronchitis, emphysema, asthma, rhinitis, eczema or allergy diagnosed by doctor	Neale B	UKBB	European	2017	0.008543	0.001156	1.44e-13	+	336782	228530	108252	1	risk diff	Neale-B_UKBB_EUR_2017
4343	rs12133641	chr1:154428283	A	G	Red cell distribution width	Astle W	27863252	European	2016	0.01782	0.003591	6.92e-07	+	173480	0	173480	2	IVNT	Astle-W_Blood-Cell-Traits_EUR_2016
4353	rs12133641	chr1:154428283	A	G	Rheumatoid arthritis	Okada Y	24390342	European	2014	0.06766	0.01662	4.8e-06	+	58284	14361	43923	18	log OR	Okada-Y_RA_EUR_2014
4354	rs12133641	chr1:154428283	A	G	Rheumatoid arthritis	Okada Y	24390342	Mixed	2014	0.07696	0.01418	3.7e-09	+	80799	19234	61565	22	log OR	Okada-Y_RA_Mixed_2014
4352	rs12133641	chr1:154428283	A	G	Self-reported eczema or dermatitis	Neale B	UKBB	European	2017	-0.002256	0.0003929	9.34e-09	-	337159	8718	328441	1	risk diff	Neale-B_UKBB_EUR_2017
1512	rs12151621	chr2:85934499	A	C	Blood protein levels	Suhre K	28240269	European	2017	0.9023	0.04893	6e-76	+	-	-	-	-	unit increase	NHGRI-EBI_GWAS_Catalog
4246	rs12250985	chr10:20755160	C	T	Self-reported hepatitis b	Neale B	UKBB	European	2017	-0.0002193	4.78e-05	4.37e-06	-	337159	44	337115	1	risk diff	Neale-B_UKBB_EUR_2017
4247	rs12250985	chr10:20755160	C	T	Self-reported joint pain	Neale B	UKBB	European	2017	-0.001078	0.0002415	8.06e-06	-	337159	1129	336030	1	risk diff	Neale-B_UKBB_EUR_2017
4330	rs12290656	chr11:103779869	C	T	Cause of death: heart failure, unspecified	Neale B	UKBB	European	2017	0.00743	0.001553	1.76e-06	+	7637	8	7629	1	risk diff	Neale-B_UKBB_EUR_2017
3191	rs12406383	chr1:11921993	A	C	Diastolic blood pressure	Neale B	UKBB	European	2017	-0.02151	0.00277	8.12e-15	-	317756	0	317756	1	IVNT	Neale-B_UKBB_EUR_2017
3190	rs12406383	chr1:11921993	A	C	N terminal signal peptide of pro B type natriuretic peptide blood level	Del Greco M F	21273288	European	2011	NA	NA	3.7e-18	NA	1325	-	-	-	-	GRASP
3192	rs12406383	chr1:11921993	A	C	Self-reported hypertension	Neale B	UKBB	European	2017	-0.006107	0.0012	3.63e-07	-	337159	87690	249469	1	risk diff	Neale-B_UKBB_EUR_2017
3193	rs12406383	chr1:11921993	A	C	Systolic blood pressure	Neale B	UKBB	European	2017	-0.02024	0.002768	2.62e-13	-	317754	0	317754	1	IVNT	Neale-B_UKBB_EUR_2017
3194	rs12406383	chr1:11921993	A	C	Vascular or heart problems diagnosed by doctor: high blood pressure	Neale B	UKBB	European	2017	-0.006146	0.001217	4.4e-07	-	336683	91033	245650	1	risk diff	Neale-B_UKBB_EUR_2017
2804	rs1245546	chr10:73846826	T	C	Comparative height size at age 10	Neale B	UKBB	European	2017	-0.008082	0.001671	1.32e-06	-	332021	0	332021	1	-	Neale-B_UKBB_EUR_2017
930	rs12482242	chr21:42648821	G	T	Years of educational attainment	SSGAC	27225129	European	2016	-0.012	0.002	1.21e-06	-	328917	0	328917	64	years	SSGAC_EduYears_EUR_2016
2593	rs12482242	chr21:42648821	G	T	Years of educational attainment	SSGAC	27225129	European	2016	-0.012	0.002	1.21e-06	-	328917	0	328917	64	years	SSGAC_EduYears_EUR_2016
18	rs12524149	chr6:31945230	A	C	Arm fat-free mass left	Neale B	UKBB	European	2017	-0.0177	0.001651	8.27e-27	-	331159	0	331159	1	IVNT	Neale-B_UKBB_EUR_2017
830	rs12524149	chr6:31945230	A	C	Arm fat-free mass left	Neale B	UKBB	European	2017	-0.0177	0.001651	8.27e-27	-	331159	0	331159	1	IVNT	Neale-B_UKBB_EUR_2017
1848	rs12524149	chr6:31945230	A	C	Arm fat-free mass left	Neale B	UKBB	European	2017	-0.0177	0.001651	8.27e-27	-	331159	0	331159	1	IVNT	Neale-B_UKBB_EUR_2017
19	rs12524149	chr6:31945230	A	C	Arm fat-free mass right	Neale B	UKBB	European	2017	-0.01843	0.001618	4.55e-30	-	331221	0	331221	1	IVNT	Neale-B_UKBB_EUR_2017
831	rs12524149	chr6:31945230	A	C	Arm fat-free mass right	Neale B	UKBB	European	2017	-0.01843	0.001618	4.55e-30	-	331221	0	331221	1	IVNT	Neale-B_UKBB_EUR_2017
1849	rs12524149	chr6:31945230	A	C	Arm fat-free mass right	Neale B	UKBB	European	2017	-0.01843	0.001618	4.55e-30	-	331221	0	331221	1	IVNT	Neale-B_UKBB_EUR_2017
20	rs12524149	chr6:31945230	A	C	Arm predicted mass left	Neale B	UKBB	European	2017	-0.01838	0.001645	5.51e-29	-	331146	0	331146	1	IVNT	Neale-B_UKBB_EUR_2017
832	rs12524149	chr6:31945230	A	C	Arm predicted mass left	Neale B	UKBB	European	2017	-0.01838	0.001645	5.51e-29	-	331146	0	331146	1	IVNT	Neale-B_UKBB_EUR_2017
1850	rs12524149	chr6:31945230	A	C	Arm predicted mass left	Neale B	UKBB	European	2017	-0.01838	0.001645	5.51e-29	-	331146	0	331146	1	IVNT	Neale-B_UKBB_EUR_2017
21	rs12524149	chr6:31945230	A	C	Arm predicted mass right	Neale B	UKBB	European	2017	-0.01896	0.001612	6.57e-32	-	331216	0	331216	1	IVNT	Neale-B_UKBB_EUR_2017
833	rs12524149	chr6:31945230	A	C	Arm predicted mass right	Neale B	UKBB	European	2017	-0.01896	0.001612	6.57e-32	-	331216	0	331216	1	IVNT	Neale-B_UKBB_EUR_2017
1851	rs12524149	chr6:31945230	A	C	Arm predicted mass right	Neale B	UKBB	European	2017	-0.01896	0.001612	6.57e-32	-	331216	0	331216	1	IVNT	Neale-B_UKBB_EUR_2017
22	rs12524149	chr6:31945230	A	C	Asthma	Neale B	UKBB	European	2017	0.004565	0.000832	4.11e-08	+	336782	38791	297991	1	risk diff	Neale-B_UKBB_EUR_2017
834	rs12524149	chr6:31945230	A	C	Asthma	Neale B	UKBB	European	2017	0.004565	0.000832	4.11e-08	+	336782	38791	297991	1	risk diff	Neale-B_UKBB_EUR_2017
1852	rs12524149	chr6:31945230	A	C	Asthma	Neale B	UKBB	European	2017	0.004565	0.000832	4.11e-08	+	336782	38791	297991	1	risk diff	Neale-B_UKBB_EUR_2017
15	rs12524149	chr6:31945230	A	C	Atopic dermatitis	EAGLE	26482879	Mixed	2015	0.09759	0.0181	7.14e-08	+	103066	18900	84166	22	log OR	EAGLE_Eczema_Mixed_2015
827	rs12524149	chr6:31945230	A	C	Atopic dermatitis	EAGLE	26482879	Mixed	2015	0.09759	0.0181	7.14e-08	+	103066	18900	84166	22	log OR	EAGLE_Eczema_Mixed_2015
1845	rs12524149	chr6:31945230	A	C	Atopic dermatitis	EAGLE	26482879	Mixed	2015	0.09759	0.0181	7.14e-08	+	103066	18900	84166	22	log OR	EAGLE_Eczema_Mixed_2015
23	rs12524149	chr6:31945230	A	C	Basal metabolic rate	Neale B	UKBB	European	2017	-0.01851	0.001722	6.06e-27	-	331307	0	331307	1	IVNT	Neale-B_UKBB_EUR_2017
835	rs12524149	chr6:31945230	A	C	Basal metabolic rate	Neale B	UKBB	European	2017	-0.01851	0.001722	6.06e-27	-	331307	0	331307	1	IVNT	Neale-B_UKBB_EUR_2017
1853	rs12524149	chr6:31945230	A	C	Basal metabolic rate	Neale B	UKBB	European	2017	-0.01851	0.001722	6.06e-27	-	331307	0	331307	1	IVNT	Neale-B_UKBB_EUR_2017
1	rs12524149	chr6:31945230	A	C	Basophil count	Astle W	27863252	European	2016	0.01978	0.003731	1.16e-07	+	173480	0	173480	2	IVNT	Astle-W_Blood-Cell-Traits_EUR_2016
813	rs12524149	chr6:31945230	A	C	Basophil count	Astle W	27863252	European	2016	0.01978	0.003731	1.16e-07	+	173480	0	173480	2	IVNT	Astle-W_Blood-Cell-Traits_EUR_2016
1831	rs12524149	chr6:31945230	A	C	Basophil count	Astle W	27863252	European	2016	0.01978	0.003731	1.16e-07	+	173480	0	173480	2	IVNT	Astle-W_Blood-Cell-Traits_EUR_2016
24	rs12524149	chr6:31945230	A	C	Comparative height size at age 10	Neale B	UKBB	European	2017	-0.01326	0.001773	7.58e-14	-	332021	0	332021	1	-	Neale-B_UKBB_EUR_2017
836	rs12524149	chr6:31945230	A	C	Comparative height size at age 10	Neale B	UKBB	European	2017	-0.01326	0.001773	7.58e-14	-	332021	0	332021	1	-	Neale-B_UKBB_EUR_2017
1854	rs12524149	chr6:31945230	A	C	Comparative height size at age 10	Neale B	UKBB	European	2017	-0.01326	0.001773	7.58e-14	-	332021	0	332021	1	-	Neale-B_UKBB_EUR_2017
16	rs12524149	chr6:31945230	A	C	Crohns disease	IBDGC	26192919	European	2015	-0.1133	0.0244	3.34e-06	-	20883	5956	14927	7	log OR	IBDGC_Chrons-Disease_EUR_2015
828	rs12524149	chr6:31945230	A	C	Crohns disease	IBDGC	26192919	European	2015	-0.1133	0.0244	3.34e-06	-	20883	5956	14927	7	log OR	IBDGC_Chrons-Disease_EUR_2015
1846	rs12524149	chr6:31945230	A	C	Crohns disease	IBDGC	26192919	European	2015	-0.1133	0.0244	3.34e-06	-	20883	5956	14927	7	log OR	IBDGC_Chrons-Disease_EUR_2015
2	rs12524149	chr6:31945230	A	C	Eosinophil count	Astle W	27863252	European	2016	0.03624	0.003802	1.53e-21	+	173480	0	173480	2	IVNT	Astle-W_Blood-Cell-Traits_EUR_2016
814	rs12524149	chr6:31945230	A	C	Eosinophil count	Astle W	27863252	European	2016	0.03624	0.003802	1.53e-21	+	173480	0	173480	2	IVNT	Astle-W_Blood-Cell-Traits_EUR_2016
1832	rs12524149	chr6:31945230	A	C	Eosinophil count	Astle W	27863252	European	2016	0.03624	0.003802	1.53e-21	+	173480	0	173480	2	IVNT	Astle-W_Blood-Cell-Traits_EUR_2016
3	rs12524149	chr6:31945230	A	C	Eosinophil percentage of white cells	Astle W	27863252	European	2016	0.01885	0.003798	6.91e-07	+	173480	0	173480	2	IVNT	Astle-W_Blood-Cell-Traits_EUR_2016
815	rs12524149	chr6:31945230	A	C	Eosinophil percentage of white cells	Astle W	27863252	European	2016	0.01885	0.003798	6.91e-07	+	173480	0	173480	2	IVNT	Astle-W_Blood-Cell-Traits_EUR_2016
1833	rs12524149	chr6:31945230	A	C	Eosinophil percentage of white cells	Astle W	27863252	European	2016	0.01885	0.003798	6.91e-07	+	173480	0	173480	2	IVNT	Astle-W_Blood-Cell-Traits_EUR_2016
25	rs12524149	chr6:31945230	A	C	Forced expiratory volume in 1-second, predicted	Neale B	UKBB	European	2017	-0.01539	0.002915	1.29e-07	-	110423	0	110423	1	IVNT	Neale-B_UKBB_EUR_2017
837	rs12524149	chr6:31945230	A	C	Forced expiratory volume in 1-second, predicted	Neale B	UKBB	European	2017	-0.01539	0.002915	1.29e-07	-	110423	0	110423	1	IVNT	Neale-B_UKBB_EUR_2017
1855	rs12524149	chr6:31945230	A	C	Forced expiratory volume in 1-second, predicted	Neale B	UKBB	European	2017	-0.01539	0.002915	1.29e-07	-	110423	0	110423	1	IVNT	Neale-B_UKBB_EUR_2017
26	rs12524149	chr6:31945230	A	C	Forced vital capacity	Neale B	UKBB	European	2017	-0.01636	0.002109	8.86e-15	-	307638	0	307638	1	IVNT	Neale-B_UKBB_EUR_2017
838	rs12524149	chr6:31945230	A	C	Forced vital capacity	Neale B	UKBB	European	2017	-0.01636	0.002109	8.86e-15	-	307638	0	307638	1	IVNT	Neale-B_UKBB_EUR_2017
1856	rs12524149	chr6:31945230	A	C	Forced vital capacity	Neale B	UKBB	European	2017	-0.01636	0.002109	8.86e-15	-	307638	0	307638	1	IVNT	Neale-B_UKBB_EUR_2017
27	rs12524149	chr6:31945230	A	C	Forced vital capacity, best measure	Neale B	UKBB	European	2017	-0.01604	0.002316	4.34e-12	-	255492	0	255492	1	IVNT	Neale-B_UKBB_EUR_2017
839	rs12524149	chr6:31945230	A	C	Forced vital capacity, best measure	Neale B	UKBB	European	2017	-0.01604	0.002316	4.34e-12	-	255492	0	255492	1	IVNT	Neale-B_UKBB_EUR_2017
1857	rs12524149	chr6:31945230	A	C	Forced vital capacity, best measure	Neale B	UKBB	European	2017	-0.01604	0.002316	4.34e-12	-	255492	0	255492	1	IVNT	Neale-B_UKBB_EUR_2017
4	rs12524149	chr6:31945230	A	C	Granulocyte count	Astle W	27863252	European	2016	0.04242	0.003828	1.57e-28	+	173480	0	173480	2	IVNT	Astle-W_Blood-Cell-Traits_EUR_2016
816	rs12524149	chr6:31945230	A	C	Granulocyte count	Astle W	27863252	European	2016	0.04242	0.003828	1.57e-28	+	173480	0	173480	2	IVNT	Astle-W_Blood-Cell-Traits_EUR_2016
1834	rs12524149	chr6:31945230	A	C	Granulocyte count	Astle W	27863252	European	2016	0.04242	0.003828	1.57e-28	+	173480	0	173480	2	IVNT	Astle-W_Blood-Cell-Traits_EUR_2016
28	rs12524149	chr6:31945230	A	C	Hand grip strength left	Neale B	UKBB	European	2017	-0.01427	0.001873	2.58e-14	-	335821	0	335821	1	IVNT	Neale-B_UKBB_EUR_2017
840	rs12524149	chr6:31945230	A	C	Hand grip strength left	Neale B	UKBB	European	2017	-0.01427	0.001873	2.58e-14	-	335821	0	335821	1	IVNT	Neale-B_UKBB_EUR_2017
1858	rs12524149	chr6:31945230	A	C	Hand grip strength left	Neale B	UKBB	European	2017	-0.01427	0.001873	2.58e-14	-	335821	0	335821	1	IVNT	Neale-B_UKBB_EUR_2017
29	rs12524149	chr6:31945230	A	C	Hand grip strength right	Neale B	UKBB	European	2017	-0.0156	0.001876	9.13e-17	-	335842	0	335842	1	IVNT	Neale-B_UKBB_EUR_2017
841	rs12524149	chr6:31945230	A	C	Hand grip strength right	Neale B	UKBB	European	2017	-0.0156	0.001876	9.13e-17	-	335842	0	335842	1	IVNT	Neale-B_UKBB_EUR_2017
1859	rs12524149	chr6:31945230	A	C	Hand grip strength right	Neale B	UKBB	European	2017	-0.0156	0.001876	9.13e-17	-	335842	0	335842	1	IVNT	Neale-B_UKBB_EUR_2017
30	rs12524149	chr6:31945230	A	C	Height	Neale B	UKBB	European	2017	-0.02187	0.001845	2.05e-32	-	336474	0	336474	1	IVNT	Neale-B_UKBB_EUR_2017
842	rs12524149	chr6:31945230	A	C	Height	Neale B	UKBB	European	2017	-0.02187	0.001845	2.05e-32	-	336474	0	336474	1	IVNT	Neale-B_UKBB_EUR_2017
1860	rs12524149	chr6:31945230	A	C	Height	Neale B	UKBB	European	2017	-0.02187	0.001845	2.05e-32	-	336474	0	336474	1	IVNT	Neale-B_UKBB_EUR_2017
14	rs12524149	chr6:31945230	A	C	IgA deficiency	Bronson P	27723758	European	2016	-0.5165	0.04931	1.12e-25	-	6487	1635	4852	7	log OR	Bronson-P_IgAD_EUR_2016
826	rs12524149	chr6:31945230	A	C	IgA deficiency	Bronson P	27723758	European	2016	-0.5165	0.04931	1.12e-25	-	6487	1635	4852	7	log OR	Bronson-P_IgAD_EUR_2016
1844	rs12524149	chr6:31945230	A	C	IgA deficiency	Bronson P	27723758	European	2016	-0.5165	0.04931	1.12e-25	-	6487	1635	4852	7	log OR	Bronson-P_IgAD_EUR_2016
31	rs12524149	chr6:31945230	A	C	Impedance of arm left	Neale B	UKBB	European	2017	0.01399	0.001834	2.4e-14	+	331292	0	331292	1	IVNT	Neale-B_UKBB_EUR_2017
843	rs12524149	chr6:31945230	A	C	Impedance of arm left	Neale B	UKBB	European	2017	0.01399	0.001834	2.4e-14	+	331292	0	331292	1	IVNT	Neale-B_UKBB_EUR_2017
1861	rs12524149	chr6:31945230	A	C	Impedance of arm left	Neale B	UKBB	European	2017	0.01399	0.001834	2.4e-14	+	331292	0	331292	1	IVNT	Neale-B_UKBB_EUR_2017
32	rs12524149	chr6:31945230	A	C	Impedance of arm right	Neale B	UKBB	European	2017	0.01415	0.001826	9.39e-15	+	331279	0	331279	1	IVNT	Neale-B_UKBB_EUR_2017
844	rs12524149	chr6:31945230	A	C	Impedance of arm right	Neale B	UKBB	European	2017	0.01415	0.001826	9.39e-15	+	331279	0	331279	1	IVNT	Neale-B_UKBB_EUR_2017
1862	rs12524149	chr6:31945230	A	C	Impedance of arm right	Neale B	UKBB	European	2017	0.01415	0.001826	9.39e-15	+	331279	0	331279	1	IVNT	Neale-B_UKBB_EUR_2017
33	rs12524149	chr6:31945230	A	C	Impedance of leg left	Neale B	UKBB	European	2017	0.01577	0.002368	2.75e-11	+	331296	0	331296	1	IVNT	Neale-B_UKBB_EUR_2017
845	rs12524149	chr6:31945230	A	C	Impedance of leg left	Neale B	UKBB	European	2017	0.01577	0.002368	2.75e-11	+	331296	0	331296	1	IVNT	Neale-B_UKBB_EUR_2017
1863	rs12524149	chr6:31945230	A	C	Impedance of leg left	Neale B	UKBB	European	2017	0.01577	0.002368	2.75e-11	+	331296	0	331296	1	IVNT	Neale-B_UKBB_EUR_2017
34	rs12524149	chr6:31945230	A	C	Impedance of leg right	Neale B	UKBB	European	2017	0.01538	0.00235	5.88e-11	+	331301	0	331301	1	IVNT	Neale-B_UKBB_EUR_2017
846	rs12524149	chr6:31945230	A	C	Impedance of leg right	Neale B	UKBB	European	2017	0.01538	0.00235	5.88e-11	+	331301	0	331301	1	IVNT	Neale-B_UKBB_EUR_2017
1864	rs12524149	chr6:31945230	A	C	Impedance of leg right	Neale B	UKBB	European	2017	0.01538	0.00235	5.88e-11	+	331301	0	331301	1	IVNT	Neale-B_UKBB_EUR_2017
35	rs12524149	chr6:31945230	A	C	Impedance of whole body	Neale B	UKBB	European	2017	0.0156	0.00198	3.37e-15	+	331284	0	331284	1	IVNT	Neale-B_UKBB_EUR_2017
847	rs12524149	chr6:31945230	A	C	Impedance of whole body	Neale B	UKBB	European	2017	0.0156	0.00198	3.37e-15	+	331284	0	331284	1	IVNT	Neale-B_UKBB_EUR_2017
1865	rs12524149	chr6:31945230	A	C	Impedance of whole body	Neale B	UKBB	European	2017	0.0156	0.00198	3.37e-15	+	331284	0	331284	1	IVNT	Neale-B_UKBB_EUR_2017
36	rs12524149	chr6:31945230	A	C	Intestinal malabsorption	Neale B	UKBB	European	2017	-0.001154	0.000112	6.81e-25	-	337199	624	336575	1	risk diff	Neale-B_UKBB_EUR_2017
848	rs12524149	chr6:31945230	A	C	Intestinal malabsorption	Neale B	UKBB	European	2017	-0.001154	0.000112	6.81e-25	-	337199	624	336575	1	risk diff	Neale-B_UKBB_EUR_2017
1866	rs12524149	chr6:31945230	A	C	Intestinal malabsorption	Neale B	UKBB	European	2017	-0.001154	0.000112	6.81e-25	-	337199	624	336575	1	risk diff	Neale-B_UKBB_EUR_2017
37	rs12524149	chr6:31945230	A	C	Leg fat-free mass left	Neale B	UKBB	European	2017	-0.01651	0.00171	4.77e-22	-	331258	0	331258	1	IVNT	Neale-B_UKBB_EUR_2017
849	rs12524149	chr6:31945230	A	C	Leg fat-free mass left	Neale B	UKBB	European	2017	-0.01651	0.00171	4.77e-22	-	331258	0	331258	1	IVNT	Neale-B_UKBB_EUR_2017
1867	rs12524149	chr6:31945230	A	C	Leg fat-free mass left	Neale B	UKBB	European	2017	-0.01651	0.00171	4.77e-22	-	331258	0	331258	1	IVNT	Neale-B_UKBB_EUR_2017
38	rs12524149	chr6:31945230	A	C	Leg fat-free mass right	Neale B	UKBB	European	2017	-0.0174	0.001709	2.46e-24	-	331285	0	331285	1	IVNT	Neale-B_UKBB_EUR_2017
850	rs12524149	chr6:31945230	A	C	Leg fat-free mass right	Neale B	UKBB	European	2017	-0.0174	0.001709	2.46e-24	-	331285	0	331285	1	IVNT	Neale-B_UKBB_EUR_2017
1868	rs12524149	chr6:31945230	A	C	Leg fat-free mass right	Neale B	UKBB	European	2017	-0.0174	0.001709	2.46e-24	-	331285	0	331285	1	IVNT	Neale-B_UKBB_EUR_2017
39	rs12524149	chr6:31945230	A	C	Leg predicted mass left	Neale B	UKBB	European	2017	-0.01651	0.001698	2.46e-22	-	331253	0	331253	1	IVNT	Neale-B_UKBB_EUR_2017
851	rs12524149	chr6:31945230	A	C	Leg predicted mass left	Neale B	UKBB	European	2017	-0.01651	0.001698	2.46e-22	-	331253	0	331253	1	IVNT	Neale-B_UKBB_EUR_2017
1869	rs12524149	chr6:31945230	A	C	Leg predicted mass left	Neale B	UKBB	European	2017	-0.01651	0.001698	2.46e-22	-	331253	0	331253	1	IVNT	Neale-B_UKBB_EUR_2017
40	rs12524149	chr6:31945230	A	C	Leg predicted mass right	Neale B	UKBB	European	2017	-0.01734	0.001698	1.81e-24	-	331285	0	331285	1	IVNT	Neale-B_UKBB_EUR_2017
852	rs12524149	chr6:31945230	A	C	Leg predicted mass right	Neale B	UKBB	European	2017	-0.01734	0.001698	1.81e-24	-	331285	0	331285	1	IVNT	Neale-B_UKBB_EUR_2017
1870	rs12524149	chr6:31945230	A	C	Leg predicted mass right	Neale B	UKBB	European	2017	-0.01734	0.001698	1.81e-24	-	331285	0	331285	1	IVNT	Neale-B_UKBB_EUR_2017
5	rs12524149	chr6:31945230	A	C	Lymphocyte count	Astle W	27863252	European	2016	0.04139	0.003838	4.13e-27	+	173480	0	173480	2	IVNT	Astle-W_Blood-Cell-Traits_EUR_2016
817	rs12524149	chr6:31945230	A	C	Lymphocyte count	Astle W	27863252	European	2016	0.04139	0.003838	4.13e-27	+	173480	0	173480	2	IVNT	Astle-W_Blood-Cell-Traits_EUR_2016
1835	rs12524149	chr6:31945230	A	C	Lymphocyte count	Astle W	27863252	European	2016	0.04139	0.003838	4.13e-27	+	173480	0	173480	2	IVNT	Astle-W_Blood-Cell-Traits_EUR_2016
41	rs12524149	chr6:31945230	A	C	Medication for cholesterol, blood pressure or diabetes: blood pressure medication	Neale B	UKBB	European	2017	0.008675	0.001664	1.87e-07	+	154702	38548	116154	1	risk diff	Neale-B_UKBB_EUR_2017
853	rs12524149	chr6:31945230	A	C	Medication for cholesterol, blood pressure or diabetes: blood pressure medication	Neale B	UKBB	European	2017	0.008675	0.001664	1.87e-07	+	154702	38548	116154	1	risk diff	Neale-B_UKBB_EUR_2017
1871	rs12524149	chr6:31945230	A	C	Medication for cholesterol, blood pressure or diabetes: blood pressure medication	Neale B	UKBB	European	2017	0.008675	0.001664	1.87e-07	+	154702	38548	116154	1	risk diff	Neale-B_UKBB_EUR_2017
42	rs12524149	chr6:31945230	A	C	Medication for cholesterol, blood pressure or diabetes: cholesterol lowering medication	Neale B	UKBB	European	2017	0.00773	0.001623	1.92e-06	+	154702	35840	118862	1	risk diff	Neale-B_UKBB_EUR_2017
854	rs12524149	chr6:31945230	A	C	Medication for cholesterol, blood pressure or diabetes: cholesterol lowering medication	Neale B	UKBB	European	2017	0.00773	0.001623	1.92e-06	+	154702	35840	118862	1	risk diff	Neale-B_UKBB_EUR_2017
1872	rs12524149	chr6:31945230	A	C	Medication for cholesterol, blood pressure or diabetes: cholesterol lowering medication	Neale B	UKBB	European	2017	0.00773	0.001623	1.92e-06	+	154702	35840	118862	1	risk diff	Neale-B_UKBB_EUR_2017
43	rs12524149	chr6:31945230	A	C	Medication for cholesterol, blood pressure or diabetes: none of the above	Neale B	UKBB	European	2017	-0.01146	0.001815	2.74e-10	-	154702	103004	51698	1	risk diff	Neale-B_UKBB_EUR_2017
855	rs12524149	chr6:31945230	A	C	Medication for cholesterol, blood pressure or diabetes: none of the above	Neale B	UKBB	European	2017	-0.01146	0.001815	2.74e-10	-	154702	103004	51698	1	risk diff	Neale-B_UKBB_EUR_2017
1873	rs12524149	chr6:31945230	A	C	Medication for cholesterol, blood pressure or diabetes: none of the above	Neale B	UKBB	European	2017	-0.01146	0.001815	2.74e-10	-	154702	103004	51698	1	risk diff	Neale-B_UKBB_EUR_2017
6	rs12524149	chr6:31945230	A	C	Monocyte count	Astle W	27863252	European	2016	0.03151	0.003809	1.32e-16	+	173480	0	173480	2	IVNT	Astle-W_Blood-Cell-Traits_EUR_2016
818	rs12524149	chr6:31945230	A	C	Monocyte count	Astle W	27863252	European	2016	0.03151	0.003809	1.32e-16	+	173480	0	173480	2	IVNT	Astle-W_Blood-Cell-Traits_EUR_2016
1836	rs12524149	chr6:31945230	A	C	Monocyte count	Astle W	27863252	European	2016	0.03151	0.003809	1.32e-16	+	173480	0	173480	2	IVNT	Astle-W_Blood-Cell-Traits_EUR_2016
44	rs12524149	chr6:31945230	A	C	Multiple sclerosis	Neale B	UKBB	European	2017	-0.0005678	9.62e-05	3.55e-09	-	337199	460	336739	1	risk diff	Neale-B_UKBB_EUR_2017
856	rs12524149	chr6:31945230	A	C	Multiple sclerosis	Neale B	UKBB	European	2017	-0.0005678	9.62e-05	3.55e-09	-	337199	460	336739	1	risk diff	Neale-B_UKBB_EUR_2017
1874	rs12524149	chr6:31945230	A	C	Multiple sclerosis	Neale B	UKBB	European	2017	-0.0005678	9.62e-05	3.55e-09	-	337199	460	336739	1	risk diff	Neale-B_UKBB_EUR_2017
7	rs12524149	chr6:31945230	A	C	Myeloid white cell count	Astle W	27863252	European	2016	0.04413	0.003838	1.37e-30	+	173480	0	173480	2	IVNT	Astle-W_Blood-Cell-Traits_EUR_2016
819	rs12524149	chr6:31945230	A	C	Myeloid white cell count	Astle W	27863252	European	2016	0.04413	0.003838	1.37e-30	+	173480	0	173480	2	IVNT	Astle-W_Blood-Cell-Traits_EUR_2016
1837	rs12524149	chr6:31945230	A	C	Myeloid white cell count	Astle W	27863252	European	2016	0.04413	0.003838	1.37e-30	+	173480	0	173480	2	IVNT	Astle-W_Blood-Cell-Traits_EUR_2016
45	rs12524149	chr6:31945230	A	C	Nervous feelings	Neale B	UKBB	European	2017	0.005408	0.001117	1.29e-06	+	328725	77767	250958	1	risk diff	Neale-B_UKBB_EUR_2017
857	rs12524149	chr6:31945230	A	C	Nervous feelings	Neale B	UKBB	European	2017	0.005408	0.001117	1.29e-06	+	328725	77767	250958	1	risk diff	Neale-B_UKBB_EUR_2017
1875	rs12524149	chr6:31945230	A	C	Nervous feelings	Neale B	UKBB	European	2017	0.005408	0.001117	1.29e-06	+	328725	77767	250958	1	risk diff	Neale-B_UKBB_EUR_2017
8	rs12524149	chr6:31945230	A	C	Neutrophil count	Astle W	27863252	European	2016	0.04019	0.003818	6.58e-26	+	173480	0	173480	2	IVNT	Astle-W_Blood-Cell-Traits_EUR_2016
820	rs12524149	chr6:31945230	A	C	Neutrophil count	Astle W	27863252	European	2016	0.04019	0.003818	6.58e-26	+	173480	0	173480	2	IVNT	Astle-W_Blood-Cell-Traits_EUR_2016
1838	rs12524149	chr6:31945230	A	C	Neutrophil count	Astle W	27863252	European	2016	0.04019	0.003818	6.58e-26	+	173480	0	173480	2	IVNT	Astle-W_Blood-Cell-Traits_EUR_2016
46	rs12524149	chr6:31945230	A	C	Number of treatments or medications taken	Neale B	UKBB	European	2017	0.01371	0.002083	4.7e-11	+	337159	0	337159	1	-	Neale-B_UKBB_EUR_2017
858	rs12524149	chr6:31945230	A	C	Number of treatments or medications taken	Neale B	UKBB	European	2017	0.01371	0.002083	4.7e-11	+	337159	0	337159	1	-	Neale-B_UKBB_EUR_2017
1876	rs12524149	chr6:31945230	A	C	Number of treatments or medications taken	Neale B	UKBB	European	2017	0.01371	0.002083	4.7e-11	+	337159	0	337159	1	-	Neale-B_UKBB_EUR_2017
47	rs12524149	chr6:31945230	A	C	Other rheumatoid arthritis	Neale B	UKBB	European	2017	0.001025	0.0001391	1.7e-13	+	337199	964	336235	1	risk diff	Neale-B_UKBB_EUR_2017
859	rs12524149	chr6:31945230	A	C	Other rheumatoid arthritis	Neale B	UKBB	European	2017	0.001025	0.0001391	1.7e-13	+	337199	964	336235	1	risk diff	Neale-B_UKBB_EUR_2017
1877	rs12524149	chr6:31945230	A	C	Other rheumatoid arthritis	Neale B	UKBB	European	2017	0.001025	0.0001391	1.7e-13	+	337199	964	336235	1	risk diff	Neale-B_UKBB_EUR_2017
9	rs12524149	chr6:31945230	A	C	Platelet count	Astle W	27863252	European	2016	0.01871	0.003884	1.46e-06	+	173480	0	173480	2	IVNT	Astle-W_Blood-Cell-Traits_EUR_2016
821	rs12524149	chr6:31945230	A	C	Platelet count	Astle W	27863252	European	2016	0.01871	0.003884	1.46e-06	+	173480	0	173480	2	IVNT	Astle-W_Blood-Cell-Traits_EUR_2016
1839	rs12524149	chr6:31945230	A	C	Platelet count	Astle W	27863252	European	2016	0.01871	0.003884	1.46e-06	+	173480	0	173480	2	IVNT	Astle-W_Blood-Cell-Traits_EUR_2016
17	rs12524149	chr6:31945230	A	C	Primary sclerosing cholangitis	Ji S	27992413	European	2017	-0.3053	0.037	6.21e-17	-	14890	2871	12019	3	log OR	Ji-S_PSC_EUR_2017
829	rs12524149	chr6:31945230	A	C	Primary sclerosing cholangitis	Ji S	27992413	European	2017	-0.3053	0.037	6.21e-17	-	14890	2871	12019	3	log OR	Ji-S_PSC_EUR_2017
1847	rs12524149	chr6:31945230	A	C	Primary sclerosing cholangitis	Ji S	27992413	European	2017	-0.3053	0.037	6.21e-17	-	14890	2871	12019	3	log OR	Ji-S_PSC_EUR_2017
72	rs12524149	chr6:31945230	A	C	Rheumatoid arthritis	Okada Y	24390342	European	2014	0.4055	0.01536	4.3e-141	+	58284	14361	43923	18	log OR	Okada-Y_RA_EUR_2014
73	rs12524149	chr6:31945230	A	C	Rheumatoid arthritis	Okada Y	24390342	Mixed	2014	0.3221	0.01479	1.5e-121	+	80799	19234	61565	22	log OR	Okada-Y_RA_Mixed_2014
884	rs12524149	chr6:31945230	A	C	Rheumatoid arthritis	Okada Y	24390342	European	2014	0.4055	0.01536	4.3e-141	+	58284	14361	43923	18	log OR	Okada-Y_RA_EUR_2014
885	rs12524149	chr6:31945230	A	C	Rheumatoid arthritis	Okada Y	24390342	Mixed	2014	0.3221	0.01479	1.5e-121	+	80799	19234	61565	22	log OR	Okada-Y_RA_Mixed_2014
1902	rs12524149	chr6:31945230	A	C	Rheumatoid arthritis	Okada Y	24390342	European	2014	0.4055	0.01536	4.3e-141	+	58284	14361	43923	18	log OR	Okada-Y_RA_EUR_2014
1903	rs12524149	chr6:31945230	A	C	Rheumatoid arthritis	Okada Y	24390342	Mixed	2014	0.3221	0.01479	1.5e-121	+	80799	19234	61565	22	log OR	Okada-Y_RA_Mixed_2014
74	rs12524149	chr6:31945230	A	C	Schizophrenia	PGC	25056061	Mixed	2014	0.0536	0.0113	2.18e-06	+	82315	35476	46839	49	log OR	PGC_Schizophrenia_Mixed_2014
886	rs12524149	chr6:31945230	A	C	Schizophrenia	PGC	25056061	Mixed	2014	0.0536	0.0113	2.18e-06	+	82315	35476	46839	49	log OR	PGC_Schizophrenia_Mixed_2014
1904	rs12524149	chr6:31945230	A	C	Schizophrenia	PGC	25056061	Mixed	2014	0.0536	0.0113	2.18e-06	+	82315	35476	46839	49	log OR	PGC_Schizophrenia_Mixed_2014
48	rs12524149	chr6:31945230	A	C	Self-reported ankylosing spondylitis	Neale B	UKBB	European	2017	0.0006189	0.0001394	9.02e-06	+	337159	968	336191	1	risk diff	Neale-B_UKBB_EUR_2017
860	rs12524149	chr6:31945230	A	C	Self-reported ankylosing spondylitis	Neale B	UKBB	European	2017	0.0006189	0.0001394	9.02e-06	+	337159	968	336191	1	risk diff	Neale-B_UKBB_EUR_2017
1878	rs12524149	chr6:31945230	A	C	Self-reported ankylosing spondylitis	Neale B	UKBB	European	2017	0.0006189	0.0001394	9.02e-06	+	337159	968	336191	1	risk diff	Neale-B_UKBB_EUR_2017
49	rs12524149	chr6:31945230	A	C	Self-reported asthma	Neale B	UKBB	European	2017	0.004708	0.0008336	1.62e-08	+	337159	39049	298110	1	risk diff	Neale-B_UKBB_EUR_2017
861	rs12524149	chr6:31945230	A	C	Self-reported asthma	Neale B	UKBB	European	2017	0.004708	0.0008336	1.62e-08	+	337159	39049	298110	1	risk diff	Neale-B_UKBB_EUR_2017
1879	rs12524149	chr6:31945230	A	C	Self-reported asthma	Neale B	UKBB	European	2017	0.004708	0.0008336	1.62e-08	+	337159	39049	298110	1	risk diff	Neale-B_UKBB_EUR_2017
50	rs12524149	chr6:31945230	A	C	Self-reported hypertension	Neale B	UKBB	European	2017	0.006723	0.001139	3.64e-09	+	337159	87690	249469	1	risk diff	Neale-B_UKBB_EUR_2017
862	rs12524149	chr6:31945230	A	C	Self-reported hypertension	Neale B	UKBB	European	2017	0.006723	0.001139	3.64e-09	+	337159	87690	249469	1	risk diff	Neale-B_UKBB_EUR_2017
1880	rs12524149	chr6:31945230	A	C	Self-reported hypertension	Neale B	UKBB	European	2017	0.006723	0.001139	3.64e-09	+	337159	87690	249469	1	risk diff	Neale-B_UKBB_EUR_2017
51	rs12524149	chr6:31945230	A	C	Self-reported hyperthyroidism or thyrotoxicosis	Neale B	UKBB	European	2017	-0.001264	0.0002254	2.04e-08	-	337159	2547	334612	1	risk diff	Neale-B_UKBB_EUR_2017
863	rs12524149	chr6:31945230	A	C	Self-reported hyperthyroidism or thyrotoxicosis	Neale B	UKBB	European	2017	-0.001264	0.0002254	2.04e-08	-	337159	2547	334612	1	risk diff	Neale-B_UKBB_EUR_2017
1881	rs12524149	chr6:31945230	A	C	Self-reported hyperthyroidism or thyrotoxicosis	Neale B	UKBB	European	2017	-0.001264	0.0002254	2.04e-08	-	337159	2547	334612	1	risk diff	Neale-B_UKBB_EUR_2017
52	rs12524149	chr6:31945230	A	C	Self-reported hypothyroidism or myxoedema	Neale B	UKBB	European	2017	0.004692	0.0005546	2.68e-17	+	337159	16376	320783	1	risk diff	Neale-B_UKBB_EUR_2017
864	rs12524149	chr6:31945230	A	C	Self-reported hypothyroidism or myxoedema	Neale B	UKBB	European	2017	0.004692	0.0005546	2.68e-17	+	337159	16376	320783	1	risk diff	Neale-B_UKBB_EUR_2017
1882	rs12524149	chr6:31945230	A	C	Self-reported hypothyroidism or myxoedema	Neale B	UKBB	European	2017	0.004692	0.0005546	2.68e-17	+	337159	16376	320783	1	risk diff	Neale-B_UKBB_EUR_2017
53	rs12524149	chr6:31945230	A	C	Self-reported malabsorption or coeliac disease	Neale B	UKBB	European	2017	-0.002993	0.0001705	6.36e-69	-	337159	1452	335707	1	risk diff	Neale-B_UKBB_EUR_2017
865	rs12524149	chr6:31945230	A	C	Self-reported malabsorption or coeliac disease	Neale B	UKBB	European	2017	-0.002993	0.0001705	6.36e-69	-	337159	1452	335707	1	risk diff	Neale-B_UKBB_EUR_2017
1883	rs12524149	chr6:31945230	A	C	Self-reported malabsorption or coeliac disease	Neale B	UKBB	European	2017	-0.002993	0.0001705	6.36e-69	-	337159	1452	335707	1	risk diff	Neale-B_UKBB_EUR_2017
54	rs12524149	chr6:31945230	A	C	Self-reported multiple sclerosis	Neale B	UKBB	European	2017	-0.001468	0.0001569	8.63e-21	-	337159	1228	335931	1	risk diff	Neale-B_UKBB_EUR_2017
866	rs12524149	chr6:31945230	A	C	Self-reported multiple sclerosis	Neale B	UKBB	European	2017	-0.001468	0.0001569	8.63e-21	-	337159	1228	335931	1	risk diff	Neale-B_UKBB_EUR_2017
1884	rs12524149	chr6:31945230	A	C	Self-reported multiple sclerosis	Neale B	UKBB	European	2017	-0.001468	0.0001569	8.63e-21	-	337159	1228	335931	1	risk diff	Neale-B_UKBB_EUR_2017
55	rs12524149	chr6:31945230	A	C	Self-reported polymyalgia rheumatica	Neale B	UKBB	European	2017	0.000755	0.0001186	1.95e-10	+	337159	700	336459	1	risk diff	Neale-B_UKBB_EUR_2017
867	rs12524149	chr6:31945230	A	C	Self-reported polymyalgia rheumatica	Neale B	UKBB	European	2017	0.000755	0.0001186	1.95e-10	+	337159	700	336459	1	risk diff	Neale-B_UKBB_EUR_2017
1885	rs12524149	chr6:31945230	A	C	Self-reported polymyalgia rheumatica	Neale B	UKBB	European	2017	0.000755	0.0001186	1.95e-10	+	337159	700	336459	1	risk diff	Neale-B_UKBB_EUR_2017
56	rs12524149	chr6:31945230	A	C	Self-reported psoriasis	Neale B	UKBB	European	2017	-0.001677	0.0002776	1.53e-09	-	337159	3871	333288	1	risk diff	Neale-B_UKBB_EUR_2017
868	rs12524149	chr6:31945230	A	C	Self-reported psoriasis	Neale B	UKBB	European	2017	-0.001677	0.0002776	1.53e-09	-	337159	3871	333288	1	risk diff	Neale-B_UKBB_EUR_2017
1886	rs12524149	chr6:31945230	A	C	Self-reported psoriasis	Neale B	UKBB	European	2017	-0.001677	0.0002776	1.53e-09	-	337159	3871	333288	1	risk diff	Neale-B_UKBB_EUR_2017
57	rs12524149	chr6:31945230	A	C	Self-reported rheumatoid arthritis	Neale B	UKBB	European	2017	0.002572	0.0002724	3.65e-21	+	337159	3730	333429	1	risk diff	Neale-B_UKBB_EUR_2017
869	rs12524149	chr6:31945230	A	C	Self-reported rheumatoid arthritis	Neale B	UKBB	European	2017	0.002572	0.0002724	3.65e-21	+	337159	3730	333429	1	risk diff	Neale-B_UKBB_EUR_2017
1887	rs12524149	chr6:31945230	A	C	Self-reported rheumatoid arthritis	Neale B	UKBB	European	2017	0.002572	0.0002724	3.65e-21	+	337159	3730	333429	1	risk diff	Neale-B_UKBB_EUR_2017
58	rs12524149	chr6:31945230	A	C	Sitting height	Neale B	UKBB	European	2017	-0.02063	0.002007	8.92e-25	-	336172	0	336172	1	IVNT	Neale-B_UKBB_EUR_2017
870	rs12524149	chr6:31945230	A	C	Sitting height	Neale B	UKBB	European	2017	-0.02063	0.002007	8.92e-25	-	336172	0	336172	1	IVNT	Neale-B_UKBB_EUR_2017
1888	rs12524149	chr6:31945230	A	C	Sitting height	Neale B	UKBB	European	2017	-0.02063	0.002007	8.92e-25	-	336172	0	336172	1	IVNT	Neale-B_UKBB_EUR_2017
10	rs12524149	chr6:31945230	A	C	Sum basophil neutrophil counts	Astle W	27863252	European	2016	0.04053	0.003825	3.12e-26	+	173480	0	173480	2	IVNT	Astle-W_Blood-Cell-Traits_EUR_2016
822	rs12524149	chr6:31945230	A	C	Sum basophil neutrophil counts	Astle W	27863252	European	2016	0.04053	0.003825	3.12e-26	+	173480	0	173480	2	IVNT	Astle-W_Blood-Cell-Traits_EUR_2016
1840	rs12524149	chr6:31945230	A	C	Sum basophil neutrophil counts	Astle W	27863252	European	2016	0.04053	0.003825	3.12e-26	+	173480	0	173480	2	IVNT	Astle-W_Blood-Cell-Traits_EUR_2016
11	rs12524149	chr6:31945230	A	C	Sum eosinophil basophil counts	Astle W	27863252	European	2016	0.03781	0.003806	2.94e-23	+	173480	0	173480	2	IVNT	Astle-W_Blood-Cell-Traits_EUR_2016
823	rs12524149	chr6:31945230	A	C	Sum eosinophil basophil counts	Astle W	27863252	European	2016	0.03781	0.003806	2.94e-23	+	173480	0	173480	2	IVNT	Astle-W_Blood-Cell-Traits_EUR_2016
1841	rs12524149	chr6:31945230	A	C	Sum eosinophil basophil counts	Astle W	27863252	European	2016	0.03781	0.003806	2.94e-23	+	173480	0	173480	2	IVNT	Astle-W_Blood-Cell-Traits_EUR_2016
12	rs12524149	chr6:31945230	A	C	Sum neutrophil eosinophil counts	Astle W	27863252	European	2016	0.04202	0.003822	4.14e-28	+	173480	0	173480	2	IVNT	Astle-W_Blood-Cell-Traits_EUR_2016
824	rs12524149	chr6:31945230	A	C	Sum neutrophil eosinophil counts	Astle W	27863252	European	2016	0.04202	0.003822	4.14e-28	+	173480	0	173480	2	IVNT	Astle-W_Blood-Cell-Traits_EUR_2016
1842	rs12524149	chr6:31945230	A	C	Sum neutrophil eosinophil counts	Astle W	27863252	European	2016	0.04202	0.003822	4.14e-28	+	173480	0	173480	2	IVNT	Astle-W_Blood-Cell-Traits_EUR_2016
59	rs12524149	chr6:31945230	A	C	Systolic blood pressure	Neale B	UKBB	European	2017	0.01543	0.002627	4.28e-09	+	317754	0	317754	1	IVNT	Neale-B_UKBB_EUR_2017
871	rs12524149	chr6:31945230	A	C	Systolic blood pressure	Neale B	UKBB	European	2017	0.01543	0.002627	4.28e-09	+	317754	0	317754	1	IVNT	Neale-B_UKBB_EUR_2017
1889	rs12524149	chr6:31945230	A	C	Systolic blood pressure	Neale B	UKBB	European	2017	0.01543	0.002627	4.28e-09	+	317754	0	317754	1	IVNT	Neale-B_UKBB_EUR_2017
60	rs12524149	chr6:31945230	A	C	Treatment with levothyroxine sodium	Neale B	UKBB	European	2017	0.003516	0.0005111	5.98e-12	+	337159	13717	323442	1	risk diff	Neale-B_UKBB_EUR_2017
872	rs12524149	chr6:31945230	A	C	Treatment with levothyroxine sodium	Neale B	UKBB	European	2017	0.003516	0.0005111	5.98e-12	+	337159	13717	323442	1	risk diff	Neale-B_UKBB_EUR_2017
1890	rs12524149	chr6:31945230	A	C	Treatment with levothyroxine sodium	Neale B	UKBB	European	2017	0.003516	0.0005111	5.98e-12	+	337159	13717	323442	1	risk diff	Neale-B_UKBB_EUR_2017
61	rs12524149	chr6:31945230	A	C	Treatment with methotrexate	Neale B	UKBB	European	2017	0.001306	0.0001887	4.57e-12	+	337159	1778	335381	1	risk diff	Neale-B_UKBB_EUR_2017
873	rs12524149	chr6:31945230	A	C	Treatment with methotrexate	Neale B	UKBB	European	2017	0.001306	0.0001887	4.57e-12	+	337159	1778	335381	1	risk diff	Neale-B_UKBB_EUR_2017
1891	rs12524149	chr6:31945230	A	C	Treatment with methotrexate	Neale B	UKBB	European	2017	0.001306	0.0001887	4.57e-12	+	337159	1778	335381	1	risk diff	Neale-B_UKBB_EUR_2017
62	rs12524149	chr6:31945230	A	C	Trunk fat-free mass	Neale B	UKBB	European	2017	-0.02093	0.001636	1.74e-37	-	331030	0	331030	1	IVNT	Neale-B_UKBB_EUR_2017
874	rs12524149	chr6:31945230	A	C	Trunk fat-free mass	Neale B	UKBB	European	2017	-0.02093	0.001636	1.74e-37	-	331030	0	331030	1	IVNT	Neale-B_UKBB_EUR_2017
1892	rs12524149	chr6:31945230	A	C	Trunk fat-free mass	Neale B	UKBB	European	2017	-0.02093	0.001636	1.74e-37	-	331030	0	331030	1	IVNT	Neale-B_UKBB_EUR_2017
63	rs12524149	chr6:31945230	A	C	Trunk predicted mass	Neale B	UKBB	European	2017	-0.02066	0.00163	8.45e-37	-	330995	0	330995	1	IVNT	Neale-B_UKBB_EUR_2017
875	rs12524149	chr6:31945230	A	C	Trunk predicted mass	Neale B	UKBB	European	2017	-0.02066	0.00163	8.45e-37	-	330995	0	330995	1	IVNT	Neale-B_UKBB_EUR_2017
1893	rs12524149	chr6:31945230	A	C	Trunk predicted mass	Neale B	UKBB	European	2017	-0.02066	0.00163	8.45e-37	-	330995	0	330995	1	IVNT	Neale-B_UKBB_EUR_2017
64	rs12524149	chr6:31945230	A	C	Unspecified haematuria	Neale B	UKBB	European	2017	0.002093	0.0003806	3.84e-08	+	337199	7363	329836	1	risk diff	Neale-B_UKBB_EUR_2017
876	rs12524149	chr6:31945230	A	C	Unspecified haematuria	Neale B	UKBB	European	2017	0.002093	0.0003806	3.84e-08	+	337199	7363	329836	1	risk diff	Neale-B_UKBB_EUR_2017
1894	rs12524149	chr6:31945230	A	C	Unspecified haematuria	Neale B	UKBB	European	2017	0.002093	0.0003806	3.84e-08	+	337199	7363	329836	1	risk diff	Neale-B_UKBB_EUR_2017
65	rs12524149	chr6:31945230	A	C	Vascular or heart problems diagnosed by doctor: high blood pressure	Neale B	UKBB	European	2017	0.007111	0.001155	7.47e-10	+	336683	91033	245650	1	risk diff	Neale-B_UKBB_EUR_2017
877	rs12524149	chr6:31945230	A	C	Vascular or heart problems diagnosed by doctor: high blood pressure	Neale B	UKBB	European	2017	0.007111	0.001155	7.47e-10	+	336683	91033	245650	1	risk diff	Neale-B_UKBB_EUR_2017
1895	rs12524149	chr6:31945230	A	C	Vascular or heart problems diagnosed by doctor: high blood pressure	Neale B	UKBB	European	2017	0.007111	0.001155	7.47e-10	+	336683	91033	245650	1	risk diff	Neale-B_UKBB_EUR_2017
66	rs12524149	chr6:31945230	A	C	Vascular or heart problems diagnosed by doctor: none of the above	Neale B	UKBB	European	2017	-0.007935	0.001186	2.26e-11	-	336683	236530	100153	1	risk diff	Neale-B_UKBB_EUR_2017
878	rs12524149	chr6:31945230	A	C	Vascular or heart problems diagnosed by doctor: none of the above	Neale B	UKBB	European	2017	-0.007935	0.001186	2.26e-11	-	336683	236530	100153	1	risk diff	Neale-B_UKBB_EUR_2017
1896	rs12524149	chr6:31945230	A	C	Vascular or heart problems diagnosed by doctor: none of the above	Neale B	UKBB	European	2017	-0.007935	0.001186	2.26e-11	-	336683	236530	100153	1	risk diff	Neale-B_UKBB_EUR_2017
67	rs12524149	chr6:31945230	A	C	Weight	Neale B	UKBB	European	2017	-0.01356	0.002269	2.31e-09	-	336227	0	336227	1	IVNT	Neale-B_UKBB_EUR_2017
879	rs12524149	chr6:31945230	A	C	Weight	Neale B	UKBB	European	2017	-0.01356	0.002269	2.31e-09	-	336227	0	336227	1	IVNT	Neale-B_UKBB_EUR_2017
1897	rs12524149	chr6:31945230	A	C	Weight	Neale B	UKBB	European	2017	-0.01356	0.002269	2.31e-09	-	336227	0	336227	1	IVNT	Neale-B_UKBB_EUR_2017
13	rs12524149	chr6:31945230	A	C	White blood cell count	Astle W	27863252	European	2016	0.0533	0.003821	3.25e-44	+	173480	0	173480	2	IVNT	Astle-W_Blood-Cell-Traits_EUR_2016
825	rs12524149	chr6:31945230	A	C	White blood cell count	Astle W	27863252	European	2016	0.0533	0.003821	3.25e-44	+	173480	0	173480	2	IVNT	Astle-W_Blood-Cell-Traits_EUR_2016
1843	rs12524149	chr6:31945230	A	C	White blood cell count	Astle W	27863252	European	2016	0.0533	0.003821	3.25e-44	+	173480	0	173480	2	IVNT	Astle-W_Blood-Cell-Traits_EUR_2016
68	rs12524149	chr6:31945230	A	C	Whole body fat-free mass	Neale B	UKBB	European	2017	-0.01969	0.001642	3.98e-33	-	331291	0	331291	1	IVNT	Neale-B_UKBB_EUR_2017
880	rs12524149	chr6:31945230	A	C	Whole body fat-free mass	Neale B	UKBB	European	2017	-0.01969	0.001642	3.98e-33	-	331291	0	331291	1	IVNT	Neale-B_UKBB_EUR_2017
1898	rs12524149	chr6:31945230	A	C	Whole body fat-free mass	Neale B	UKBB	European	2017	-0.01969	0.001642	3.98e-33	-	331291	0	331291	1	IVNT	Neale-B_UKBB_EUR_2017
69	rs12524149	chr6:31945230	A	C	Whole body water mass	Neale B	UKBB	European	2017	-0.01969	0.001644	4.8e-33	-	331315	0	331315	1	IVNT	Neale-B_UKBB_EUR_2017
881	rs12524149	chr6:31945230	A	C	Whole body water mass	Neale B	UKBB	European	2017	-0.01969	0.001644	4.8e-33	-	331315	0	331315	1	IVNT	Neale-B_UKBB_EUR_2017
1899	rs12524149	chr6:31945230	A	C	Whole body water mass	Neale B	UKBB	European	2017	-0.01969	0.001644	4.8e-33	-	331315	0	331315	1	IVNT	Neale-B_UKBB_EUR_2017
70	rs12524149	chr6:31945230	A	C	Worrier or anxious feelings	Neale B	UKBB	European	2017	0.006107	0.001289	2.17e-06	+	328717	186559	142158	1	risk diff	Neale-B_UKBB_EUR_2017
882	rs12524149	chr6:31945230	A	C	Worrier or anxious feelings	Neale B	UKBB	European	2017	0.006107	0.001289	2.17e-06	+	328717	186559	142158	1	risk diff	Neale-B_UKBB_EUR_2017
1900	rs12524149	chr6:31945230	A	C	Worrier or anxious feelings	Neale B	UKBB	European	2017	0.006107	0.001289	2.17e-06	+	328717	186559	142158	1	risk diff	Neale-B_UKBB_EUR_2017
71	rs12524149	chr6:31945230	A	C	Worry too long after embarrassment	Neale B	UKBB	European	2017	0.005976	0.001314	5.45e-06	+	323766	154615	169151	1	risk diff	Neale-B_UKBB_EUR_2017
883	rs12524149	chr6:31945230	A	C	Worry too long after embarrassment	Neale B	UKBB	European	2017	0.005976	0.001314	5.45e-06	+	323766	154615	169151	1	risk diff	Neale-B_UKBB_EUR_2017
1901	rs12524149	chr6:31945230	A	C	Worry too long after embarrassment	Neale B	UKBB	European	2017	0.005976	0.001314	5.45e-06	+	323766	154615	169151	1	risk diff	Neale-B_UKBB_EUR_2017
141	rs12712136	chr2:102936366	C	G	Atopic dermatitis	EAGLE	26482879	Mixed	2015	-0.08262	0.01689	1.02e-06	-	103066	18900	84166	22	log OR	EAGLE_Eczema_Mixed_2015
142	rs12712136	chr2:102936366	C	G	Crohns disease	IBDGC	26192919	European	2015	-0.1264	0.0229	3.5e-08	-	20883	5956	14927	7	log OR	IBDGC_Chrons-Disease_EUR_2015
135	rs12712136	chr2:102936366	C	G	Eosinophil count	Astle W	27863252	European	2016	0.02087	0.003565	4.78e-09	+	173480	0	173480	2	IVNT	Astle-W_Blood-Cell-Traits_EUR_2016
136	rs12712136	chr2:102936366	C	G	Eosinophil percentage of granulocytes	Astle W	27863252	European	2016	0.01955	0.003577	4.6e-08	+	173480	0	173480	2	IVNT	Astle-W_Blood-Cell-Traits_EUR_2016
137	rs12712136	chr2:102936366	C	G	Eosinophil percentage of white cells	Astle W	27863252	European	2016	0.01873	0.003561	1.44e-07	+	173480	0	173480	2	IVNT	Astle-W_Blood-Cell-Traits_EUR_2016
143	rs12712136	chr2:102936366	C	G	Inflammatory bowel disease	IBDGC	26192919	European	2015	-0.0928	0.0169	3.77e-08	-	34652	12882	21770	15	log OR	IBDGC_IBD_EUR_2015
138	rs12712136	chr2:102936366	C	G	Lymphocyte count	Astle W	27863252	European	2016	0.01787	0.003598	6.81e-07	+	173480	0	173480	2	IVNT	Astle-W_Blood-Cell-Traits_EUR_2016
139	rs12712136	chr2:102936366	C	G	Neutrophil percentage of granulocytes	Astle W	27863252	European	2016	-0.01777	0.003577	6.76e-07	-	173480	0	173480	2	IVNT	Astle-W_Blood-Cell-Traits_EUR_2016
140	rs12712136	chr2:102936366	C	G	Sum eosinophil basophil counts	Astle W	27863252	European	2016	0.0199	0.003569	2.47e-08	+	173480	0	173480	2	IVNT	Astle-W_Blood-Cell-Traits_EUR_2016
121	rs12712141	chr2:102953067	C	T	Atopic dermatitis	EAGLE	26482879	Mixed	2015	-0.08492	0.01681	4.44e-07	-	103066	18900	84166	22	log OR	EAGLE_Eczema_Mixed_2015
122	rs12712141	chr2:102953067	C	T	Crohns disease	IBDGC	23128233	European	2012	NA	NA	9.5e-10	NA	14342	6299	8043	7	log OR	IBDGC_Chrons-Disease_EUR_2012
123	rs12712141	chr2:102953067	C	T	Crohns disease	IBDGC	26192919	European	2015	-0.1228	0.0228	7.57e-08	-	20883	5956	14927	7	log OR	IBDGC_Chrons-Disease_EUR_2015
115	rs12712141	chr2:102953067	C	T	Eosinophil count	Astle W	27863252	European	2016	0.01975	0.003561	2.93e-08	+	173480	0	173480	2	IVNT	Astle-W_Blood-Cell-Traits_EUR_2016
116	rs12712141	chr2:102953067	C	T	Eosinophil percentage of granulocytes	Astle W	27863252	European	2016	0.01907	0.003573	9.45e-08	+	173480	0	173480	2	IVNT	Astle-W_Blood-Cell-Traits_EUR_2016
117	rs12712141	chr2:102953067	C	T	Eosinophil percentage of white cells	Astle W	27863252	European	2016	0.01801	0.003557	4.15e-07	+	173480	0	173480	2	IVNT	Astle-W_Blood-Cell-Traits_EUR_2016
124	rs12712141	chr2:102953067	C	T	Inflammatory bowel disease	IBDGC	26192919	European	2015	-0.0928	0.0168	3.38e-08	-	34652	12882	21770	15	log OR	IBDGC_IBD_EUR_2015
118	rs12712141	chr2:102953067	C	T	Lymphocyte count	Astle W	27863252	European	2016	0.01759	0.003594	9.85e-07	+	173480	0	173480	2	IVNT	Astle-W_Blood-Cell-Traits_EUR_2016
119	rs12712141	chr2:102953067	C	T	Neutrophil percentage of granulocytes	Astle W	27863252	European	2016	-0.01735	0.003574	1.21e-06	-	173480	0	173480	2	IVNT	Astle-W_Blood-Cell-Traits_EUR_2016
120	rs12712141	chr2:102953067	C	T	Sum eosinophil basophil counts	Astle W	27863252	European	2016	0.01877	0.003565	1.41e-07	+	173480	0	173480	2	IVNT	Astle-W_Blood-Cell-Traits_EUR_2016
4365	rs13020553	chr2:102931826	C	G	Allergic disease	Ferreira M	29083406	European	2017	-0.0578	0.0059	7.19e-23	-	360838	180129	180709	13	log OR	Ferreira-M_Allergic-Disease_EUR_2017
4368	rs13020553	chr2:102931826	C	G	Asthma	Neale B	UKBB	European	2017	-0.01046	0.0007992	3.92e-39	-	336782	38791	297991	1	risk diff	Neale-B_UKBB_EUR_2017
4366	rs13020553	chr2:102931826	C	G	Crohns disease	IBDGC	26192919	European	2015	0.1145	0.0239	1.64e-06	+	20883	5956	14927	7	log OR	IBDGC_Chrons-Disease_EUR_2015
4369	rs13020553	chr2:102931826	C	G	Doctor diagnosed asthma	Neale B	UKBB	European	2017	-0.01327	0.001671	1.99e-15	-	83529	10589	72940	1	risk diff	Neale-B_UKBB_EUR_2017
4370	rs13020553	chr2:102931826	C	G	Doctor diagnosed hayfever or allergic rhinitis	Neale B	UKBB	European	2017	-0.01644	0.002103	5.45e-15	-	83529	18934	64595	1	risk diff	Neale-B_UKBB_EUR_2017
4358	rs13020553	chr2:102931826	C	G	Eosinophil count	Astle W	27863252	European	2016	-0.07051	0.003656	6.8e-83	-	173480	0	173480	2	IVNT	Astle-W_Blood-Cell-Traits_EUR_2016
4359	rs13020553	chr2:102931826	C	G	Eosinophil percentage of granulocytes	Astle W	27863252	European	2016	-0.06615	0.003668	1.05e-72	-	173480	0	173480	2	IVNT	Astle-W_Blood-Cell-Traits_EUR_2016
4360	rs13020553	chr2:102931826	C	G	Eosinophil percentage of white cells	Astle W	27863252	European	2016	-0.06764	0.003652	1.43e-76	-	173480	0	173480	2	IVNT	Astle-W_Blood-Cell-Traits_EUR_2016
4371	rs13020553	chr2:102931826	C	G	Hayfever, allergic rhinitis or eczema	Neale B	UKBB	European	2017	-0.01142	0.001055	2.53e-27	-	336782	77891	258891	1	risk diff	Neale-B_UKBB_EUR_2017
4367	rs13020553	chr2:102931826	C	G	Inflammatory bowel disease	IBDGC	26192919	European	2015	0.0911	0.0175	1.97e-07	+	34652	12882	21770	15	log OR	IBDGC_IBD_EUR_2015
4361	rs13020553	chr2:102931826	C	G	Lymphocyte count	Astle W	27863252	European	2016	-0.01841	0.003691	6.12e-07	-	173480	0	173480	2	IVNT	Astle-W_Blood-Cell-Traits_EUR_2016
4372	rs13020553	chr2:102931826	C	G	Nasal polyp	Neale B	UKBB	European	2017	-0.0008424	0.0001739	1.28e-06	-	337199	1637	335562	1	risk diff	Neale-B_UKBB_EUR_2017
4362	rs13020553	chr2:102931826	C	G	Neutrophil percentage of granulocytes	Astle W	27863252	European	2016	0.06161	0.003669	2.69e-63	+	173480	0	173480	2	IVNT	Astle-W_Blood-Cell-Traits_EUR_2016
4363	rs13020553	chr2:102931826	C	G	Neutrophil percentage of white cells	Astle W	27863252	European	2016	0.01923	0.003659	1.48e-07	+	173480	0	173480	2	IVNT	Astle-W_Blood-Cell-Traits_EUR_2016
4373	rs13020553	chr2:102931826	C	G	No blood clot, bronchitis, emphysema, asthma, rhinitis, eczema or allergy diagnosed by doctor	Neale B	UKBB	European	2017	0.01672	0.001168	1.89e-46	+	336782	228530	108252	1	risk diff	Neale-B_UKBB_EUR_2017
4374	rs13020553	chr2:102931826	C	G	Reason for glasses or contact lenses: for astigmatism	Neale B	UKBB	European	2017	-0.00188	0.0004019	2.91e-06	-	335700	8864	326836	1	risk diff	Neale-B_UKBB_EUR_2017
4375	rs13020553	chr2:102931826	C	G	Self-reported asthma	Neale B	UKBB	European	2017	-0.01069	0.0008007	1.15e-40	-	337159	39049	298110	1	risk diff	Neale-B_UKBB_EUR_2017
4376	rs13020553	chr2:102931826	C	G	Self-reported hayfever or allergic rhinitis	Neale B	UKBB	European	2017	-0.00485	0.0005817	7.53e-17	-	337159	19320	317839	1	risk diff	Neale-B_UKBB_EUR_2017
4364	rs13020553	chr2:102931826	C	G	Sum eosinophil basophil counts	Astle W	27863252	European	2016	-0.06669	0.00366	3.58e-74	-	173480	0	173480	2	IVNT	Astle-W_Blood-Cell-Traits_EUR_2016
4377	rs13020553	chr2:102931826	C	G	Treatment with beclometasone	Neale B	UKBB	European	2017	-0.001095	0.0002396	4.85e-06	-	337159	3116	334043	1	risk diff	Neale-B_UKBB_EUR_2017
4378	rs13020553	chr2:102931826	C	G	Treatment with becotide 50 inhaler	Neale B	UKBB	European	2017	-0.0009375	0.0001952	1.57e-06	-	337159	2063	335096	1	risk diff	Neale-B_UKBB_EUR_2017
4379	rs13020553	chr2:102931826	C	G	Treatment with seretide 50 evohaler	Neale B	UKBB	European	2017	-0.001456	0.0002698	6.78e-08	-	337159	3961	333198	1	risk diff	Neale-B_UKBB_EUR_2017
4380	rs13020553	chr2:102931826	C	G	Treatment with ventolin 100micrograms inhaler	Neale B	UKBB	European	2017	-0.003269	0.0004187	5.81e-15	-	337159	9712	327447	1	risk diff	Neale-B_UKBB_EUR_2017
4381	rs13020553	chr2:102931826	C	G	Wheeze or whistling in the chest in last year	Neale B	UKBB	European	2017	-0.009539	0.001022	1.01e-20	-	331257	68531	262726	1	risk diff	Neale-B_UKBB_EUR_2017
1541	rs13035938	chr2:188390112	A	G	Pulse rate	Neale B	UKBB	European	2017	-0.01536	0.002896	1.15e-07	-	317756	0	317756	1	IVNT	Neale-B_UKBB_EUR_2017
1540	rs13035938	chr2:188390112	A	G	Waist hip ratio adjusted for physical activity	GIANT	28448500	European	2017	0.0233	0.0053	9.68e-06	+	105268	0	105268	52	IVNT	GIANT_WHR-adjusted-PA_EUR_2017
2027	rs1347653	chr16:55505040	G	T	Height	Neale B	UKBB	European	2017	0.01176	0.002371	7.09e-07	+	336474	0	336474	1	IVNT	Neale-B_UKBB_EUR_2017
1618	rs1362350	chr2:102951798	G	C	Atopic dermatitis	EAGLE	26482879	Mixed	2015	0.08153	0.01686	1.35e-06	+	103066	18900	84166	22	log OR	EAGLE_Eczema_Mixed_2015
1619	rs1362350	chr2:102951798	G	C	Crohns disease	IBDGC	26192919	European	2015	0.1223	0.0228	7.83e-08	+	20883	5956	14927	7	log OR	IBDGC_Chrons-Disease_EUR_2015
1612	rs1362350	chr2:102951798	G	C	Eosinophil count	Astle W	27863252	European	2016	-0.02032	0.003562	1.16e-08	-	173480	0	173480	2	IVNT	Astle-W_Blood-Cell-Traits_EUR_2016
1613	rs1362350	chr2:102951798	G	C	Eosinophil percentage of granulocytes	Astle W	27863252	European	2016	-0.01913	0.003574	8.67e-08	-	173480	0	173480	2	IVNT	Astle-W_Blood-Cell-Traits_EUR_2016
1614	rs1362350	chr2:102951798	G	C	Eosinophil percentage of white cells	Astle W	27863252	European	2016	-0.0182	0.003558	3.13e-07	-	173480	0	173480	2	IVNT	Astle-W_Blood-Cell-Traits_EUR_2016
1620	rs1362350	chr2:102951798	G	C	Inflammatory bowel disease	IBDGC	26192919	European	2015	0.0934	0.0168	2.58e-08	+	34652	12882	21770	15	log OR	IBDGC_IBD_EUR_2015
1615	rs1362350	chr2:102951798	G	C	Lymphocyte count	Astle W	27863252	European	2016	-0.01794	0.003595	6.05e-07	-	173480	0	173480	2	IVNT	Astle-W_Blood-Cell-Traits_EUR_2016
1616	rs1362350	chr2:102951798	G	C	Neutrophil percentage of granulocytes	Astle W	27863252	European	2016	0.01747	0.003575	1.03e-06	+	173480	0	173480	2	IVNT	Astle-W_Blood-Cell-Traits_EUR_2016
1617	rs1362350	chr2:102951798	G	C	Sum eosinophil basophil counts	Astle W	27863252	European	2016	-0.01942	0.003566	5.13e-08	-	173480	0	173480	2	IVNT	Astle-W_Blood-Cell-Traits_EUR_2016
4414	rs140839642	chr11:102728812	A	T	Post bronchodilator FEV1FVC ratio	Lutz SM	26634245	Mixed	2015	0.014	0.003036	4e-06	+	-	-	-	-	unit increase	NHGRI-EBI_GWAS_Catalog
4057	rs143319887	chr14:73477629	C	T	Red cell distribution width	Astle W	27863252	European	2016	-0.08404	0.01165	5.37e-13	-	173480	0	173480	2	IVNT	Astle-W_Blood-Cell-Traits_EUR_2016
360	rs143646210	chr20:34199977	A	G	Arm fat-free mass left	Neale B	UKBB	European	2017	0.02663	0.00257	3.71e-25	+	331159	0	331159	1	IVNT	Neale-B_UKBB_EUR_2017
361	rs143646210	chr20:34199977	A	G	Arm fat-free mass right	Neale B	UKBB	European	2017	0.02798	0.002519	1.14e-28	+	331221	0	331221	1	IVNT	Neale-B_UKBB_EUR_2017
362	rs143646210	chr20:34199977	A	G	Arm predicted mass left	Neale B	UKBB	European	2017	0.0267	0.002561	1.88e-25	+	331146	0	331146	1	IVNT	Neale-B_UKBB_EUR_2017
363	rs143646210	chr20:34199977	A	G	Arm predicted mass right	Neale B	UKBB	European	2017	0.0274	0.00251	9.81e-28	+	331216	0	331216	1	IVNT	Neale-B_UKBB_EUR_2017
364	rs143646210	chr20:34199977	A	G	Basal metabolic rate	Neale B	UKBB	European	2017	0.02881	0.00268	5.98e-27	+	331307	0	331307	1	IVNT	Neale-B_UKBB_EUR_2017
365	rs143646210	chr20:34199977	A	G	Comparative height size at age 10	Neale B	UKBB	European	2017	0.02348	0.00276	1.82e-17	+	332021	0	332021	1	-	Neale-B_UKBB_EUR_2017
366	rs143646210	chr20:34199977	A	G	Height	Neale B	UKBB	European	2017	0.0372	0.002872	2.32e-38	+	336474	0	336474	1	IVNT	Neale-B_UKBB_EUR_2017
367	rs143646210	chr20:34199977	A	G	Hip circumference	Neale B	UKBB	European	2017	0.02186	0.004003	4.76e-08	+	336601	0	336601	1	IVNT	Neale-B_UKBB_EUR_2017
368	rs143646210	chr20:34199977	A	G	Impedance of arm left	Neale B	UKBB	European	2017	-0.01325	0.002855	3.48e-06	-	331292	0	331292	1	IVNT	Neale-B_UKBB_EUR_2017
369	rs143646210	chr20:34199977	A	G	Impedance of arm right	Neale B	UKBB	European	2017	-0.0154	0.002843	6.13e-08	-	331279	0	331279	1	IVNT	Neale-B_UKBB_EUR_2017
370	rs143646210	chr20:34199977	A	G	Impedance of leg left	Neale B	UKBB	European	2017	-0.02156	0.003686	4.92e-09	-	331296	0	331296	1	IVNT	Neale-B_UKBB_EUR_2017
371	rs143646210	chr20:34199977	A	G	Impedance of leg right	Neale B	UKBB	European	2017	-0.02276	0.003658	4.88e-10	-	331301	0	331301	1	IVNT	Neale-B_UKBB_EUR_2017
372	rs143646210	chr20:34199977	A	G	Impedance of whole body	Neale B	UKBB	European	2017	-0.01767	0.003083	9.9e-09	-	331284	0	331284	1	IVNT	Neale-B_UKBB_EUR_2017
373	rs143646210	chr20:34199977	A	G	Leg fat-free mass left	Neale B	UKBB	European	2017	0.02689	0.002662	5.4e-24	+	331258	0	331258	1	IVNT	Neale-B_UKBB_EUR_2017
374	rs143646210	chr20:34199977	A	G	Leg fat-free mass right	Neale B	UKBB	European	2017	0.02796	0.002661	7.92e-26	+	331285	0	331285	1	IVNT	Neale-B_UKBB_EUR_2017
375	rs143646210	chr20:34199977	A	G	Leg predicted mass left	Neale B	UKBB	European	2017	0.0266	0.002644	8.26e-24	+	331253	0	331253	1	IVNT	Neale-B_UKBB_EUR_2017
376	rs143646210	chr20:34199977	A	G	Leg predicted mass right	Neale B	UKBB	European	2017	0.02784	0.002643	6.09e-26	+	331285	0	331285	1	IVNT	Neale-B_UKBB_EUR_2017
377	rs143646210	chr20:34199977	A	G	Sitting height	Neale B	UKBB	European	2017	0.03658	0.003124	1.16e-31	+	336172	0	336172	1	IVNT	Neale-B_UKBB_EUR_2017
378	rs143646210	chr20:34199977	A	G	Trunk fat-free mass	Neale B	UKBB	European	2017	0.02969	0.002546	2.04e-31	+	331030	0	331030	1	IVNT	Neale-B_UKBB_EUR_2017
379	rs143646210	chr20:34199977	A	G	Trunk predicted mass	Neale B	UKBB	European	2017	0.02965	0.002538	1.56e-31	+	330995	0	330995	1	IVNT	Neale-B_UKBB_EUR_2017
380	rs143646210	chr20:34199977	A	G	Waist circumference	Neale B	UKBB	European	2017	0.0159	0.003581	9e-06	+	336639	0	336639	1	IVNT	Neale-B_UKBB_EUR_2017
381	rs143646210	chr20:34199977	A	G	Weight	Neale B	UKBB	European	2017	0.02695	0.003532	2.39e-14	+	336227	0	336227	1	IVNT	Neale-B_UKBB_EUR_2017
382	rs143646210	chr20:34199977	A	G	Whole body fat-free mass	Neale B	UKBB	European	2017	0.02914	0.002556	4.34e-30	+	331291	0	331291	1	IVNT	Neale-B_UKBB_EUR_2017
383	rs143646210	chr20:34199977	A	G	Whole body water mass	Neale B	UKBB	European	2017	0.02932	0.00256	2.32e-30	+	331315	0	331315	1	IVNT	Neale-B_UKBB_EUR_2017
1908	rs145114077	chr6:30935963	A	C	Height	Neale B	UKBB	European	2017	0.06284	0.008184	1.62e-14	+	336474	0	336474	1	IVNT	Neale-B_UKBB_EUR_2017
1909	rs145114077	chr6:30935963	A	C	Home area population density: England or Wales - village, sparse	Neale B	UKBB	European	2017	-0.0003553	8.04e-05	9.79e-06	-	333997	16	333981	1	risk diff	Neale-B_UKBB_EUR_2017
1907	rs145114077	chr6:30935963	A	C	IgA deficiency	Bronson P	27723758	European	2016	-1.329	0.1689	3.59e-15	-	6487	1635	4852	7	log OR	Bronson-P_IgAD_EUR_2016
1910	rs145114077	chr6:30935963	A	C	Impedance of arm left	Neale B	UKBB	European	2017	0.04364	0.008146	8.43e-08	+	331292	0	331292	1	IVNT	Neale-B_UKBB_EUR_2017
1911	rs145114077	chr6:30935963	A	C	Impedance of arm right	Neale B	UKBB	European	2017	0.04303	0.008111	1.13e-07	+	331279	0	331279	1	IVNT	Neale-B_UKBB_EUR_2017
1912	rs145114077	chr6:30935963	A	C	Impedance of whole body	Neale B	UKBB	European	2017	0.04147	0.008795	2.42e-06	+	331284	0	331284	1	IVNT	Neale-B_UKBB_EUR_2017
1905	rs145114077	chr6:30935963	A	C	Lymphocyte count	Astle W	27863252	European	2016	-0.09605	0.01639	4.65e-09	-	173480	0	173480	2	IVNT	Astle-W_Blood-Cell-Traits_EUR_2016
1913	rs145114077	chr6:30935963	A	C	Self-reported hypothyroidism or myxoedema	Neale B	UKBB	European	2017	-0.01139	0.00246	3.67e-06	-	337159	16376	320783	1	risk diff	Neale-B_UKBB_EUR_2017
1914	rs145114077	chr6:30935963	A	C	Sitting height	Neale B	UKBB	European	2017	0.04838	0.008902	5.51e-08	+	336172	0	336172	1	IVNT	Neale-B_UKBB_EUR_2017
1906	rs145114077	chr6:30935963	A	C	White blood cell count	Astle W	27863252	European	2016	-0.08617	0.0163	1.24e-07	-	173480	0	173480	2	IVNT	Astle-W_Blood-Cell-Traits_EUR_2016
2306	rs146212880	chr6:118752674	C	T	Pulse rate	Neale B	UKBB	European	2017	0.03142	0.006558	1.66e-06	+	317756	0	317756	1	IVNT	Neale-B_UKBB_EUR_2017
2929	rs146309725	chr3:46290767	C	T	Basophil percentage of white cells	Astle W	27863252	European	2016	0.02207	0.004852	5.42e-06	+	173480	0	173480	2	IVNT	Astle-W_Blood-Cell-Traits_EUR_2016
2930	rs146309725	chr3:46290767	C	T	Lymphocyte count	Astle W	27863252	European	2016	-0.0233	0.005033	3.65e-06	-	173480	0	173480	2	IVNT	Astle-W_Blood-Cell-Traits_EUR_2016
2931	rs146309725	chr3:46290767	C	T	Lymphocyte percentage of white cells	Astle W	27863252	European	2016	-0.02208	0.004979	9.26e-06	-	173480	0	173480	2	IVNT	Astle-W_Blood-Cell-Traits_EUR_2016
2932	rs146309725	chr3:46290767	C	T	Rheumatoid arthritis	Okada Y	24390342	European	2014	0.1054	0.02269	4e-06	+	58284	14361	43923	18	log OR	Okada-Y_RA_EUR_2014
2933	rs146309725	chr3:46290767	C	T	Rheumatoid arthritis	Okada Y	24390342	Mixed	2014	0.1054	0.02269	3.9e-06	+	80799	19234	61565	22	log OR	Okada-Y_RA_Mixed_2014
4666	rs147154418	chr19:55145627	C	G	Cause of death: other specified degenerative diseases of nervous system	Neale B	UKBB	European	2017	-0.009314	0.002097	9.08e-06	-	7637	24	7613	1	risk diff	Neale-B_UKBB_EUR_2017
1104	rs150313019	chr1:196719817	C	G	Age-related macular degeneration	Fritsche LG	26691988	European	2015	NA	NA	2.88e-226	+	33976	16144	17832	26	log OR	Fritsche-L_AMD_EUR_2016
1326	rs1558325	chr12:6289108	T	C	Mean platelet volume	Astle W	27863252	European	2016	0.09296	0.003633	2.01e-144	+	173480	0	173480	2	IVNT	Astle-W_Blood-Cell-Traits_EUR_2016
1327	rs1558325	chr12:6289108	T	C	Platelet count	Astle W	27863252	European	2016	-0.04487	0.003671	2.35e-34	-	173480	0	173480	2	IVNT	Astle-W_Blood-Cell-Traits_EUR_2016
1504	rs1613662	chr19:55536595	A	G	High light scatter percentage of red cells	Astle W	27863252	European	2016	0.02358	0.00479	8.54e-07	+	173480	0	173480	2	IVNT	Astle-W_Blood-Cell-Traits_EUR_2016
4049	rs1613662	chr19:55536595	A	G	High light scatter percentage of red cells	Astle W	27863252	European	2016	0.02358	0.00479	8.54e-07	+	173480	0	173480	2	IVNT	Astle-W_Blood-Cell-Traits_EUR_2016
1505	rs1613662	chr19:55536595	A	G	High light scatter reticulocyte count	Astle W	27863252	European	2016	0.02473	0.004791	2.44e-07	+	173480	0	173480	2	IVNT	Astle-W_Blood-Cell-Traits_EUR_2016
4050	rs1613662	chr19:55536595	A	G	High light scatter reticulocyte count	Astle W	27863252	European	2016	0.02473	0.004791	2.44e-07	+	173480	0	173480	2	IVNT	Astle-W_Blood-Cell-Traits_EUR_2016
1506	rs1613662	chr19:55536595	A	G	Mean platelet volume	Astle W	27863252	European	2016	0.05274	0.004829	9.16e-28	+	173480	0	173480	2	IVNT	Astle-W_Blood-Cell-Traits_EUR_2016
1510	rs1613662	chr19:55536595	A	G	Mean platelet volume	Astle W	27863252	European	2016	0.05274	0.004828	9e-28	+	-	-	-	-	unit increase	NHGRI-EBI_GWAS_Catalog
4051	rs1613662	chr19:55536595	A	G	Mean platelet volume	Astle W	27863252	European	2016	0.05274	0.004829	9.16e-28	+	173480	0	173480	2	IVNT	Astle-W_Blood-Cell-Traits_EUR_2016
4055	rs1613662	chr19:55536595	A	G	Mean platelet volume	Astle W	27863252	European	2016	0.05274	0.004828	9e-28	+	-	-	-	-	unit increase	NHGRI-EBI_GWAS_Catalog
1507	rs1613662	chr19:55536595	A	G	Platelet distribution width	Astle W	27863252	European	2016	0.06739	0.004798	8.5e-45	+	173480	0	173480	2	IVNT	Astle-W_Blood-Cell-Traits_EUR_2016
1511	rs1613662	chr19:55536595	A	G	Platelet distribution width	Astle W	27863252	European	2016	0.06739	0.004797	8e-45	+	-	-	-	-	unit increase	NHGRI-EBI_GWAS_Catalog
4052	rs1613662	chr19:55536595	A	G	Platelet distribution width	Astle W	27863252	European	2016	0.06739	0.004798	8.5e-45	+	173480	0	173480	2	IVNT	Astle-W_Blood-Cell-Traits_EUR_2016
4056	rs1613662	chr19:55536595	A	G	Platelet distribution width	Astle W	27863252	European	2016	0.06739	0.004797	8e-45	+	-	-	-	-	unit increase	NHGRI-EBI_GWAS_Catalog
1508	rs1613662	chr19:55536595	A	G	Reticulocyte count	Astle W	27863252	European	2016	0.03021	0.004799	3.06e-10	+	173480	0	173480	2	IVNT	Astle-W_Blood-Cell-Traits_EUR_2016
4053	rs1613662	chr19:55536595	A	G	Reticulocyte count	Astle W	27863252	European	2016	0.03021	0.004799	3.06e-10	+	173480	0	173480	2	IVNT	Astle-W_Blood-Cell-Traits_EUR_2016
1509	rs1613662	chr19:55536595	A	G	Reticulocyte fraction of red cells	Astle W	27863252	European	2016	0.02852	0.004796	2.74e-09	+	173480	0	173480	2	IVNT	Astle-W_Blood-Cell-Traits_EUR_2016
4054	rs1613662	chr19:55536595	A	G	Reticulocyte fraction of red cells	Astle W	27863252	European	2016	0.02852	0.004796	2.74e-09	+	173480	0	173480	2	IVNT	Astle-W_Blood-Cell-Traits_EUR_2016
2272	rs16833818	chr1:236701459	C	G	Alcohol usually taken with meals	Neale B	UKBB	European	2017	0.01022	0.001696	1.69e-09	+	172454	116941	55513	1	risk diff	Neale-B_UKBB_EUR_2017
2271	rs16833818	chr1:236701459	C	G	Platelet count	Astle W	27863252	European	2016	0.01805	0.003969	5.42e-06	+	173480	0	173480	2	IVNT	Astle-W_Blood-Cell-Traits_EUR_2016
4670	rs16860974	chr3:186387299	G	T	Activated partial thromboplastin time	Tang W	22703881	European	2012	NA	NA	4.69e-50	NA	9240	-	-	-	-	GRASP
4671	rs16860974	chr3:186387299	G	T	Treatment with ibandronic acid	Neale B	UKBB	European	2017	0.0004586	0.0001004	4.9e-06	+	337159	305	336854	1	risk diff	Neale-B_UKBB_EUR_2017
4328	rs16888669	chr6:160503894	C	T	Low density lipoprotein	GLGC	24097068	European	2013	0.0318	0.0054	7.71e-09	+	173001	0	173001	60	IVNT	GLGC_LDL_EUR_2013
4329	rs16888669	chr6:160503894	C	T	Total cholesterol	GLGC	24097068	European	2013	0.0295	0.0053	4.38e-08	+	187251	0	187251	60	IVNT	GLGC_TC_EUR_2013
4075	rs17057718	chr3:57136585	C	T	Cerebrospinal fluid biomarker levels	Sasayama D	28031287	East Asian	2016	NA	NA	1e-11	NA	-	-	-	-	-	NHGRI-EBI_GWAS_Catalog
4076	rs17057718	chr3:57136585	C	T	Forced expiratory volume in 1-second	Neale B	UKBB	European	2017	-0.01382	0.00284	1.14e-06	-	307638	0	307638	1	IVNT	Neale-B_UKBB_EUR_2017
112	rs1714007	chr4:57948114	G	A	Leg fat-free mass right	Neale B	UKBB	European	2017	-0.008049	0.001803	8.01e-06	-	331285	0	331285	1	IVNT	Neale-B_UKBB_EUR_2017
113	rs1714007	chr4:57948114	G	A	Leg predicted mass right	Neale B	UKBB	European	2017	-0.008112	0.001791	5.91e-06	-	331285	0	331285	1	IVNT	Neale-B_UKBB_EUR_2017
4415	rs17271883	chr19:5834212	C	T	Plasma cancer antigen 19 9 CA19 9 levels	He M	23300138	East Asian	2013	NA	NA	5.41e-132	NA	3451	-	-	-	-	GRASP
4416	rs17271883	chr19:5834212	C	T	Plasma carcinoembryonic antigen CEA levels	He M	23300138	East Asian	2013	NA	NA	6.95e-09	NA	3451	-	-	-	-	GRASP
4417	rs17271883	chr19:5834212	C	T	Tumor biomarkers	He M	23300138	East Asian	2013	0.282	0.01153	5e-132	+	-	-	-	-	U/ml increase	NHGRI-EBI_GWAS_Catalog
238	rs1728313	chr7:23271031	A	C	Parkinsons disease	Nalls M	25064009	European	2014	0.1165	0.01426	8.2e-12	+	108990	13708	95282	15	log OR	Nalls-M_Parkinsons-Disease_EUR_2014
3533	rs17329170	chr5:9547242	A	G	Treatment with volsaid retard 75mg m or r tablet	Neale B	UKBB	European	2017	0.0002725	5.64e-05	1.36e-06	+	337159	64	337095	1	risk diff	Neale-B_UKBB_EUR_2017
1347	rs1736065	chr8:11685453	A	G	Comparative body size at age 10	Neale B	UKBB	European	2017	0.00853	0.00188	5.69e-06	+	331693	0	331693	1	-	Neale-B_UKBB_EUR_2017
1348	rs1736065	chr8:11685453	A	G	Heel bone mineral density	Neale B	UKBB	European	2017	0.02124	0.003519	1.59e-09	+	194398	0	194398	1	IVNT	Neale-B_UKBB_EUR_2017
1349	rs1736065	chr8:11685453	A	G	Heel bone mineral density left	Neale B	UKBB	European	2017	0.02646	0.004701	1.81e-08	+	106254	0	106254	1	IVNT	Neale-B_UKBB_EUR_2017
1350	rs1736065	chr8:11685453	A	G	Heel bone mineral density right	Neale B	UKBB	European	2017	0.02511	0.00467	7.65e-08	+	106251	0	106251	1	IVNT	Neale-B_UKBB_EUR_2017
1351	rs1736065	chr8:11685453	A	G	Impedance of arm right	Neale B	UKBB	European	2017	-0.009305	0.001932	1.46e-06	-	331279	0	331279	1	IVNT	Neale-B_UKBB_EUR_2017
1352	rs1736065	chr8:11685453	A	G	Impedance of leg left	Neale B	UKBB	European	2017	-0.01664	0.002504	3.03e-11	-	331296	0	331296	1	IVNT	Neale-B_UKBB_EUR_2017
1353	rs1736065	chr8:11685453	A	G	Impedance of leg right	Neale B	UKBB	European	2017	-0.01586	0.002485	1.73e-10	-	331301	0	331301	1	IVNT	Neale-B_UKBB_EUR_2017
1354	rs1736065	chr8:11685453	A	G	Impedance of whole body	Neale B	UKBB	European	2017	-0.01209	0.002094	7.8e-09	-	331284	0	331284	1	IVNT	Neale-B_UKBB_EUR_2017
1346	rs1736065	chr8:11685453	A	G	Parkinsons disease	Nalls M	25064009	European	2014	0.08338	0.01953	3.17e-06	+	108990	13708	95282	15	log OR	Nalls-M_Parkinsons-Disease_EUR_2014
1344	rs1736065	chr8:11685453	A	G	Platelet distribution width	Astle W	27863252	European	2016	0.02243	0.004024	2.48e-08	+	173480	0	173480	2	IVNT	Astle-W_Blood-Cell-Traits_EUR_2016
1345	rs1736065	chr8:11685453	A	G	Red cell distribution width	Astle W	27863252	European	2016	0.02038	0.00396	2.66e-07	+	173480	0	173480	2	IVNT	Astle-W_Blood-Cell-Traits_EUR_2016
1355	rs1736065	chr8:11685453	A	G	Self-reported hypothyroidism or myxoedema	Neale B	UKBB	European	2017	-0.002716	0.0005866	3.66e-06	-	337159	16376	320783	1	risk diff	Neale-B_UKBB_EUR_2017
3847	rs17374222	chr15:69995344	A	C	Arthritis rheumatoid	Stahl E	20453842	European	2010	NA	NA	2e-06	NA	-	-	-	-	-	dbGaP
3843	rs17374222	chr15:69995344	A	C	Hair or balding pattern: pattern 4	Neale B	UKBB	European	2017	-0.01569	0.001391	1.62e-29	-	154988	28389	126599	1	risk diff	Neale-B_UKBB_EUR_2017
3841	rs17374222	chr15:69995344	A	C	Rheumatoid arthritis	Stahl E	20453842	European	2010	NA	NA	7.6e-08	NA	25708	-	-	-	-	GRASP
3842	rs17374222	chr15:69995344	A	C	Rheumatoid arthritis	Stahl E	20453842	European	2010	0.1222	0.02571	2e-06	+	-	-	-	-	log OR	NHGRI-EBI_GWAS_Catalog
3844	rs17374222	chr15:69995344	A	C	Rheumatoid arthritis	Okada Y	24390342	European	2014	0.131	0.0156	4e-17	+	58284	14361	43923	18	log OR	Okada-Y_RA_EUR_2014
3845	rs17374222	chr15:69995344	A	C	Rheumatoid arthritis	Okada Y	24390342	Mixed	2014	0.1044	0.01379	3.1e-14	+	80799	19234	61565	22	log OR	Okada-Y_RA_Mixed_2014
3846	rs17374222	chr15:69995344	A	C	Rheumatoid arthritis	Stahl E	20453842	European	2010	0.1222	0.02259	1.38e-07	+	25692	5535	20157	6	log OR	Stahl-E_RA_EUR_2010
2290	rs17482078	chr5:96118866	T	C	Behcets disease	Kirino Y	23291587	Mixed	2013	NA	NA	4.73e-11	NA	2493	-	-	-	-	GRASP
2292	rs17482078	chr5:96118866	T	C	Behcets disease	Kirino Y	23291587	Mixed	2013	1.517	0.2309	5e-11	+	-	-	-	-	log OR	NHGRI-EBI_GWAS_Catalog
2293	rs17482078	chr5:96118866	T	C	Behcets disease	Kirino Y	23291587	Mixed	2013	1.125	0.2049	4e-08	+	-	-	-	-	log OR	NHGRI-EBI_GWAS_Catalog
4460	rs17482078	chr5:96118866	T	C	Behcets disease	Kirino Y	23291587	Mixed	2013	NA	NA	4.73e-11	NA	2493	-	-	-	-	GRASP
4462	rs17482078	chr5:96118866	T	C	Behcets disease	Kirino Y	23291587	Mixed	2013	1.517	0.2309	5e-11	+	-	-	-	-	log OR	NHGRI-EBI_GWAS_Catalog
4463	rs17482078	chr5:96118866	T	C	Behcets disease	Kirino Y	23291587	Mixed	2013	1.125	0.2049	4e-08	+	-	-	-	-	log OR	NHGRI-EBI_GWAS_Catalog
2291	rs17482078	chr5:96118866	T	C	Behcets disease with and without uveitis	Kirino Y	23291587	Mixed	2013	NA	NA	4.35e-08	NA	2493	-	-	-	-	GRASP
4461	rs17482078	chr5:96118866	T	C	Behcets disease with and without uveitis	Kirino Y	23291587	Mixed	2013	NA	NA	4.35e-08	NA	2493	-	-	-	-	GRASP
2294	rs17482078	chr5:96118866	T	C	Blood protein levels	Suhre K	28240269	European	2017	1.142	0.05005	3e-115	+	-	-	-	-	unit decrease	NHGRI-EBI_GWAS_Catalog
4464	rs17482078	chr5:96118866	T	C	Blood protein levels	Suhre K	28240269	European	2017	1.142	0.05005	3e-115	+	-	-	-	-	unit decrease	NHGRI-EBI_GWAS_Catalog
1106	rs17875509	chr15:81590775	C	G	Comparative height size at age 10	Neale B	UKBB	European	2017	0.01473	0.00284	2.15e-07	+	332021	0	332021	1	-	Neale-B_UKBB_EUR_2017
1107	rs17875509	chr15:81590775	C	G	Height	Neale B	UKBB	European	2017	0.01515	0.002955	2.93e-07	+	336474	0	336474	1	IVNT	Neale-B_UKBB_EUR_2017
1105	rs17875509	chr15:81590775	C	G	Lymphocyte count	Astle W	27863252	European	2016	0.02965	0.006205	1.76e-06	+	173480	0	173480	2	IVNT	Astle-W_Blood-Cell-Traits_EUR_2016
1273	rs1810868	chr21:42651481	A	G	Years of educational attainment	SSGAC	27225129	European	2016	-0.012	0.002	8.08e-07	-	328917	0	328917	64	years	SSGAC_EduYears_EUR_2016
1102	rs2075803	chr19:51628529	A	G	Blood protein levels	Suhre K	28240269	European	2017	NA	NA	7e-122	NA	-	-	-	-	-	NHGRI-EBI_GWAS_Catalog
1100	rs2075803	chr19:51628529	A	G	Body mass index	GIANT	29273807	European	2018	-0.01	0.0022	1.9e-06	-	449889	0	449889	112	IVNT	GIANT_BMI_EUR_2018
1101	rs2075803	chr19:51628529	A	G	Body mass index	GIANT	29273807	Mixed	2018	-0.0098	0.002	1.2e-06	-	526508	0	526508	123	IVNT	GIANT_BMI_Mixed_2018
1097	rs2075803	chr19:51628529	A	G	Granulocyte percentage of myeloid white cells	Astle W	27863252	European	2016	0.02254	0.003587	3.31e-10	+	173480	0	173480	2	IVNT	Astle-W_Blood-Cell-Traits_EUR_2016
1103	rs2075803	chr19:51628529	A	G	Hip circumference	Neale B	UKBB	European	2017	-0.01085	0.002418	7.2e-06	-	336601	0	336601	1	IVNT	Neale-B_UKBB_EUR_2017
1098	rs2075803	chr19:51628529	A	G	Monocyte count	Astle W	27863252	European	2016	-0.01984	0.003587	3.16e-08	-	173480	0	173480	2	IVNT	Astle-W_Blood-Cell-Traits_EUR_2016
1099	rs2075803	chr19:51628529	A	G	Monocyte percentage of white cells	Astle W	27863252	European	2016	-0.02418	0.003577	1.38e-11	-	173480	0	173480	2	IVNT	Astle-W_Blood-Cell-Traits_EUR_2016
954	rs2228467	chr3:42906116	C	T	Blood protein levels	Suhre K	28240269	European	2017	0.5514	0.08349	4e-11	+	-	-	-	-	unit increase	NHGRI-EBI_GWAS_Catalog
955	rs2228467	chr3:42906116	C	T	Cerebrospinal fluid levels of Alzheimers disease related proteins	Kauwe JS	25340798	Unspecified	2014	NA	NA	4e-18	NA	-	-	-	-	-	NHGRI-EBI_GWAS_Catalog
940	rs2228467	chr3:42906116	C	T	Eosinophil count	Astle W	27863252	European	2016	0.06971	0.007408	4.94e-21	+	173480	0	173480	2	IVNT	Astle-W_Blood-Cell-Traits_EUR_2016
956	rs2228467	chr3:42906116	C	T	Eosinophil counts	Astle W	27863252	European	2016	0.06971	0.007409	5e-21	+	-	-	-	-	unit increase	NHGRI-EBI_GWAS_Catalog
941	rs2228467	chr3:42906116	C	T	Eosinophil percentage of granulocytes	Astle W	27863252	European	2016	0.05538	0.007434	9.3e-14	+	173480	0	173480	2	IVNT	Astle-W_Blood-Cell-Traits_EUR_2016
957	rs2228467	chr3:42906116	C	T	Eosinophil percentage of granulocytes	Astle W	27863252	European	2016	0.05538	0.007429	9e-14	+	-	-	-	-	unit increase	NHGRI-EBI_GWAS_Catalog
942	rs2228467	chr3:42906116	C	T	Eosinophil percentage of white cells	Astle W	27863252	European	2016	0.0552	0.007403	8.82e-14	+	173480	0	173480	2	IVNT	Astle-W_Blood-Cell-Traits_EUR_2016
958	rs2228467	chr3:42906116	C	T	Eosinophil percentage of white cells	Astle W	27863252	European	2016	0.0552	0.007405	9e-14	+	-	-	-	-	unit increase	NHGRI-EBI_GWAS_Catalog
959	rs2228467	chr3:42906116	C	T	Eotaxin levels	Ahola-Olli A	27989323	European	2017	0.4163	0.0291	2e-46	+	-	-	-	-	SD increase	NHGRI-EBI_GWAS_Catalog
952	rs2228467	chr3:42906116	C	T	Fasting serum eotaxin pgmL in children	Comuzzie AG	23251661	Hispanic	2012	NA	NA	1.89e-06	NA	815	-	-	-	-	GRASP
943	rs2228467	chr3:42906116	C	T	Granulocyte count	Astle W	27863252	European	2016	0.03429	0.007464	4.35e-06	+	173480	0	173480	2	IVNT	Astle-W_Blood-Cell-Traits_EUR_2016
944	rs2228467	chr3:42906116	C	T	Granulocyte percentage of myeloid white cells	Astle W	27863252	European	2016	-0.1271	0.00742	9.96e-66	-	173480	0	173480	2	IVNT	Astle-W_Blood-Cell-Traits_EUR_2016
960	rs2228467	chr3:42906116	C	T	Granulocyte percentage of myeloid white cells	Astle W	27863252	European	2016	0.1271	0.00742	1e-65	+	-	-	-	-	unit decrease	NHGRI-EBI_GWAS_Catalog
961	rs2228467	chr3:42906116	C	T	Monocyte chemoattractant protein 1 levels	Ahola-Olli A	27989323	European	2017	0.2637	0.02898	9e-20	+	-	-	-	-	SD increase	NHGRI-EBI_GWAS_Catalog
945	rs2228467	chr3:42906116	C	T	Monocyte count	Astle W	27863252	European	2016	0.1734	0.007416	6.99e-121	+	173480	0	173480	2	IVNT	Astle-W_Blood-Cell-Traits_EUR_2016
953	rs2228467	chr3:42906116	C	T	Monocyte count	Crosslin DR	23314186	Mixed	2013	NA	NA	2.39e-08	NA	11014	-	-	-	-	GRASP
962	rs2228467	chr3:42906116	C	T	Monocyte count	Crosslin DR	23314186	Mixed	2013	0.3	0.0577	2e-07	+	-	-	-	-	unit increase	NHGRI-EBI_GWAS_Catalog
963	rs2228467	chr3:42906116	C	T	Monocyte count	Astle W	27863252	European	2016	0.1734	0.007416	7e-121	+	-	-	-	-	unit increase	NHGRI-EBI_GWAS_Catalog
946	rs2228467	chr3:42906116	C	T	Monocyte percentage of white cells	Astle W	27863252	European	2016	0.1553	0.007401	1.06e-97	+	173480	0	173480	2	IVNT	Astle-W_Blood-Cell-Traits_EUR_2016
964	rs2228467	chr3:42906116	C	T	Monocyte percentage of white cells	Astle W	27863252	European	2016	0.1553	0.0074	1e-97	+	-	-	-	-	unit increase	NHGRI-EBI_GWAS_Catalog
947	rs2228467	chr3:42906116	C	T	Myeloid white cell count	Astle W	27863252	European	2016	0.05385	0.007481	6.09e-13	+	173480	0	173480	2	IVNT	Astle-W_Blood-Cell-Traits_EUR_2016
965	rs2228467	chr3:42906116	C	T	Myeloid white cell count	Astle W	27863252	European	2016	0.05385	0.007478	6e-13	+	-	-	-	-	unit increase	NHGRI-EBI_GWAS_Catalog
948	rs2228467	chr3:42906116	C	T	Neutrophil percentage of granulocytes	Astle W	27863252	European	2016	-0.04929	0.007435	3.38e-11	-	173480	0	173480	2	IVNT	Astle-W_Blood-Cell-Traits_EUR_2016
966	rs2228467	chr3:42906116	C	T	Neutrophil percentage of granulocytes	Astle W	27863252	European	2016	0.04929	0.007416	3e-11	+	-	-	-	-	unit decrease	NHGRI-EBI_GWAS_Catalog
949	rs2228467	chr3:42906116	C	T	Sum eosinophil basophil counts	Astle W	27863252	European	2016	0.06697	0.007416	1.7e-19	+	173480	0	173480	2	IVNT	Astle-W_Blood-Cell-Traits_EUR_2016
967	rs2228467	chr3:42906116	C	T	Sum eosinophil basophil counts	Astle W	27863252	European	2016	0.06697	0.00743	2e-19	+	-	-	-	-	unit increase	NHGRI-EBI_GWAS_Catalog
950	rs2228467	chr3:42906116	C	T	Sum neutrophil eosinophil counts	Astle W	27863252	European	2016	0.034	0.007455	5.1e-06	+	173480	0	173480	2	IVNT	Astle-W_Blood-Cell-Traits_EUR_2016
951	rs2228467	chr3:42906116	C	T	White blood cell count	Astle W	27863252	European	2016	0.04845	0.007453	7.99e-11	+	173480	0	173480	2	IVNT	Astle-W_Blood-Cell-Traits_EUR_2016
1526	rs2242001	chr1:205031744	G	A	Mean corpuscular hemoglobin	Astle W	27863252	European	2016	0.02306	0.004601	5.39e-07	+	173480	0	173480	2	IVNT	Astle-W_Blood-Cell-Traits_EUR_2016
1527	rs2242001	chr1:205031744	G	A	Mean platelet volume	Astle W	27863252	European	2016	-0.04382	0.004694	1.02e-20	-	173480	0	173480	2	IVNT	Astle-W_Blood-Cell-Traits_EUR_2016
3796	rs2251824	chr6:31511857	A	G	Arm fat-free mass left	Neale B	UKBB	European	2017	-0.01463	0.002151	1.04e-11	-	331159	0	331159	1	IVNT	Neale-B_UKBB_EUR_2017
3797	rs2251824	chr6:31511857	A	G	Arm fat-free mass right	Neale B	UKBB	European	2017	-0.01377	0.002108	6.52e-11	-	331221	0	331221	1	IVNT	Neale-B_UKBB_EUR_2017
3798	rs2251824	chr6:31511857	A	G	Arm predicted mass left	Neale B	UKBB	European	2017	-0.01468	0.002143	7.38e-12	-	331146	0	331146	1	IVNT	Neale-B_UKBB_EUR_2017
3799	rs2251824	chr6:31511857	A	G	Arm predicted mass right	Neale B	UKBB	European	2017	-0.01354	0.002101	1.14e-10	-	331216	0	331216	1	IVNT	Neale-B_UKBB_EUR_2017
3800	rs2251824	chr6:31511857	A	G	Basal metabolic rate	Neale B	UKBB	European	2017	-0.01677	0.002243	7.82e-14	-	331307	0	331307	1	IVNT	Neale-B_UKBB_EUR_2017
3775	rs2251824	chr6:31511857	A	G	Basophil count	Astle W	27863252	European	2016	0.02253	0.004869	3.72e-06	+	173480	0	173480	2	IVNT	Astle-W_Blood-Cell-Traits_EUR_2016
3828	rs2251824	chr6:31511857	A	G	Behcet syndrome	Remmers EF	20622878	Mixed	2010	NA	NA	5.97e-06	NA	-	-	-	-	-	dbGaP
3801	rs2251824	chr6:31511857	A	G	Comparative height size at age 10	Neale B	UKBB	European	2017	-0.01986	0.00231	8.12e-18	-	332021	0	332021	1	-	Neale-B_UKBB_EUR_2017
3776	rs2251824	chr6:31511857	A	G	Eosinophil count	Astle W	27863252	European	2016	0.04713	0.004962	2.11e-21	+	173480	0	173480	2	IVNT	Astle-W_Blood-Cell-Traits_EUR_2016
3777	rs2251824	chr6:31511857	A	G	Eosinophil percentage of granulocytes	Astle W	27863252	European	2016	0.03599	0.004978	4.88e-13	+	173480	0	173480	2	IVNT	Astle-W_Blood-Cell-Traits_EUR_2016
3778	rs2251824	chr6:31511857	A	G	Eosinophil percentage of white cells	Astle W	27863252	European	2016	0.03464	0.004957	2.79e-12	+	173480	0	173480	2	IVNT	Astle-W_Blood-Cell-Traits_EUR_2016
3802	rs2251824	chr6:31511857	A	G	Forced expiratory volume in 1-second	Neale B	UKBB	European	2017	-0.01469	0.0029	4.07e-07	-	307638	0	307638	1	IVNT	Neale-B_UKBB_EUR_2017
3803	rs2251824	chr6:31511857	A	G	Forced expiratory volume in 1-second, best measure	Neale B	UKBB	European	2017	-0.01507	0.003184	2.21e-06	-	255492	0	255492	1	IVNT	Neale-B_UKBB_EUR_2017
3804	rs2251824	chr6:31511857	A	G	Forced expiratory volume in 1-second, predicted	Neale B	UKBB	European	2017	-0.01716	0.003798	6.27e-06	-	110423	0	110423	1	IVNT	Neale-B_UKBB_EUR_2017
3805	rs2251824	chr6:31511857	A	G	Forced vital capacity	Neale B	UKBB	European	2017	-0.01632	0.002749	2.89e-09	-	307638	0	307638	1	IVNT	Neale-B_UKBB_EUR_2017
3806	rs2251824	chr6:31511857	A	G	Forced vital capacity, best measure	Neale B	UKBB	European	2017	-0.01724	0.003015	1.08e-08	-	255492	0	255492	1	IVNT	Neale-B_UKBB_EUR_2017
3807	rs2251824	chr6:31511857	A	G	Hand grip strength left	Neale B	UKBB	European	2017	-0.01144	0.002439	2.75e-06	-	335821	0	335821	1	IVNT	Neale-B_UKBB_EUR_2017
3808	rs2251824	chr6:31511857	A	G	Hand grip strength right	Neale B	UKBB	European	2017	-0.01103	0.002444	6.41e-06	-	335842	0	335842	1	IVNT	Neale-B_UKBB_EUR_2017
3788	rs2251824	chr6:31511857	A	G	Height	GIANT	23754948	European	2013	-0.02716	0.005684	1.77e-06	-	133636	0	133636	46	Z-score	GIANT_Height_EUR_2013
3789	rs2251824	chr6:31511857	A	G	Height	GIANT	25282103	European	2014	-0.029	0.004	6.3e-13	-	251804	0	251804	79	Z-score	GIANT_Height_EUR_2014
3790	rs2251824	chr6:31511857	A	G	Height	GIANT	28146470	European	2017	-0.022	0.004	2.6e-08	-	381625	0	381625	106	IVNT	GIANT_Height_EUR_2017
3809	rs2251824	chr6:31511857	A	G	Height	Neale B	UKBB	European	2017	-0.03359	0.002403	2.24e-44	-	336474	0	336474	1	IVNT	Neale-B_UKBB_EUR_2017
3810	rs2251824	chr6:31511857	A	G	Hip circumference	Neale B	UKBB	European	2017	-0.01566	0.00335	2.96e-06	-	336601	0	336601	1	IVNT	Neale-B_UKBB_EUR_2017
3811	rs2251824	chr6:31511857	A	G	Intestinal malabsorption	Neale B	UKBB	European	2017	-0.000656	0.0001459	6.9e-06	-	337199	624	336575	1	risk diff	Neale-B_UKBB_EUR_2017
3812	rs2251824	chr6:31511857	A	G	Leg fat-free mass left	Neale B	UKBB	European	2017	-0.01508	0.002228	1.3e-11	-	331258	0	331258	1	IVNT	Neale-B_UKBB_EUR_2017
3813	rs2251824	chr6:31511857	A	G	Leg fat-free mass right	Neale B	UKBB	European	2017	-0.01533	0.002227	5.78e-12	-	331285	0	331285	1	IVNT	Neale-B_UKBB_EUR_2017
3814	rs2251824	chr6:31511857	A	G	Leg predicted mass left	Neale B	UKBB	European	2017	-0.01481	0.002213	2.18e-11	-	331253	0	331253	1	IVNT	Neale-B_UKBB_EUR_2017
3815	rs2251824	chr6:31511857	A	G	Leg predicted mass right	Neale B	UKBB	European	2017	-0.015	0.002212	1.21e-11	-	331285	0	331285	1	IVNT	Neale-B_UKBB_EUR_2017
3779	rs2251824	chr6:31511857	A	G	Lymphocyte count	Astle W	27863252	European	2016	0.05482	0.005009	6.97e-28	+	173480	0	173480	2	IVNT	Astle-W_Blood-Cell-Traits_EUR_2016
3780	rs2251824	chr6:31511857	A	G	Lymphocyte percentage of white cells	Astle W	27863252	European	2016	0.02671	0.004957	7.12e-08	+	173480	0	173480	2	IVNT	Astle-W_Blood-Cell-Traits_EUR_2016
3781	rs2251824	chr6:31511857	A	G	Mean platelet volume	Astle W	27863252	European	2016	-0.03424	0.005032	1.01e-11	-	173480	0	173480	2	IVNT	Astle-W_Blood-Cell-Traits_EUR_2016
3816	rs2251824	chr6:31511857	A	G	Mouth or teeth dental problems: mouth ulcers	Neale B	UKBB	European	2017	0.005025	0.00103	1.06e-06	+	336138	34398	301740	1	risk diff	Neale-B_UKBB_EUR_2017
3782	rs2251824	chr6:31511857	A	G	Neutrophil percentage of granulocytes	Astle W	27863252	European	2016	-0.03497	0.004979	2.17e-12	-	173480	0	173480	2	IVNT	Astle-W_Blood-Cell-Traits_EUR_2016
3783	rs2251824	chr6:31511857	A	G	Neutrophil percentage of white cells	Astle W	27863252	European	2016	-0.02711	0.004965	4.74e-08	-	173480	0	173480	2	IVNT	Astle-W_Blood-Cell-Traits_EUR_2016
3784	rs2251824	chr6:31511857	A	G	Platelet count	Astle W	27863252	European	2016	0.02262	0.00507	8.11e-06	+	173480	0	173480	2	IVNT	Astle-W_Blood-Cell-Traits_EUR_2016
3785	rs2251824	chr6:31511857	A	G	Platelet distribution width	Astle W	27863252	European	2016	-0.02221	0.004999	8.85e-06	-	173480	0	173480	2	IVNT	Astle-W_Blood-Cell-Traits_EUR_2016
3795	rs2251824	chr6:31511857	A	G	Primary sclerosing cholangitis	Ji S	27992413	European	2017	-0.357	0.044	9.98e-17	-	14890	2871	12019	3	log OR	Ji-S_PSC_EUR_2017
3792	rs2251824	chr6:31511857	A	G	Rheumatoid arthritis	Stahl E	20453842	European	2010	NA	NA	1.93e-11	NA	25708	-	-	-	-	GRASP
3825	rs2251824	chr6:31511857	A	G	Rheumatoid arthritis	Okada Y	24390342	European	2014	0.1989	0.01875	1.3e-23	+	58284	14361	43923	18	log OR	Okada-Y_RA_EUR_2014
3826	rs2251824	chr6:31511857	A	G	Rheumatoid arthritis	Okada Y	24390342	Mixed	2014	0.131	0.01791	4.8e-14	+	80799	19234	61565	22	log OR	Okada-Y_RA_Mixed_2014
3827	rs2251824	chr6:31511857	A	G	Rheumatoid arthritis	Stahl E	20453842	European	2010	0.2151	0.03296	1.93e-11	+	25701	5538	20163	6	log OR	Stahl-E_RA_EUR_2010
3793	rs2251824	chr6:31511857	A	G	Rheumatoid arthritis ACPA positive	Padyukov L	21156761	European	2010	NA	NA	5.38e-09	NA	2226	-	-	-	-	GRASP
3817	rs2251824	chr6:31511857	A	G	Self-reported malabsorption or coeliac disease	Neale B	UKBB	European	2017	-0.001919	0.0002222	5.91e-18	-	337159	1452	335707	1	risk diff	Neale-B_UKBB_EUR_2017
3818	rs2251824	chr6:31511857	A	G	Self-reported psoriasis	Neale B	UKBB	European	2017	-0.002416	0.0003615	2.37e-11	-	337159	3871	333288	1	risk diff	Neale-B_UKBB_EUR_2017
3819	rs2251824	chr6:31511857	A	G	Sitting height	Neale B	UKBB	European	2017	-0.03116	0.002614	9.5e-33	-	336172	0	336172	1	IVNT	Neale-B_UKBB_EUR_2017
3786	rs2251824	chr6:31511857	A	G	Sum eosinophil basophil counts	Astle W	27863252	European	2016	0.04727	0.004966	1.76e-21	+	173480	0	173480	2	IVNT	Astle-W_Blood-Cell-Traits_EUR_2016
3791	rs2251824	chr6:31511857	A	G	Triglycerides	GLGC	20686565	Mixed	2010	0.0288	0.0065	5.61e-06	+	96598	0	96598	46	Z-score	GLGC_TG_Mixed_2010
3794	rs2251824	chr6:31511857	A	G	Triglycerides	GLGC	20686565	Mixed	2010	NA	NA	5.61e-06	NA	100184	-	-	-	-	GRASP
3820	rs2251824	chr6:31511857	A	G	Trunk fat-free mass	Neale B	UKBB	European	2017	-0.01899	0.002131	5.16e-19	-	331030	0	331030	1	IVNT	Neale-B_UKBB_EUR_2017
3821	rs2251824	chr6:31511857	A	G	Trunk predicted mass	Neale B	UKBB	European	2017	-0.01884	0.002124	7.32e-19	-	330995	0	330995	1	IVNT	Neale-B_UKBB_EUR_2017
3822	rs2251824	chr6:31511857	A	G	Weight	Neale B	UKBB	European	2017	-0.01575	0.002956	9.87e-08	-	336227	0	336227	1	IVNT	Neale-B_UKBB_EUR_2017
3787	rs2251824	chr6:31511857	A	G	White blood cell count	Astle W	27863252	European	2016	0.03838	0.004987	1.4e-14	+	173480	0	173480	2	IVNT	Astle-W_Blood-Cell-Traits_EUR_2016
3823	rs2251824	chr6:31511857	A	G	Whole body fat-free mass	Neale B	UKBB	European	2017	-0.01739	0.002139	4.44e-16	-	331291	0	331291	1	IVNT	Neale-B_UKBB_EUR_2017
3824	rs2251824	chr6:31511857	A	G	Whole body water mass	Neale B	UKBB	European	2017	-0.01726	0.002143	7.79e-16	-	331315	0	331315	1	IVNT	Neale-B_UKBB_EUR_2017
1497	rs2263418	chr12:40582993	A	G	Crohns disease	IBDGC	26192919	European	2015	0.1625	0.0352	3.86e-06	+	20883	5956	14927	7	log OR	IBDGC_Chrons-Disease_EUR_2015
393	rs2269247	chr1:64107284	T	C	Carbohydrate deficient transferrin percent of total transferrin	Kutalik Z	21665994	European	2011	NA	NA	2.98e-07	NA	5181	-	-	-	-	GRASP
2018	rs2304595	chr4:187172280	A	G	Activated partial thromboplastin time	Tang W	22703881	European	2012	NA	NA	3.33e-11	NA	9240	-	-	-	-	GRASP
2019	rs2304595	chr4:187172280	A	G	Activated partial thromboplastin time	Gaunt	23188048	European	2012	NA	NA	3.6e-07	NA	2544	-	-	-	-	GRASP
2020	rs2304595	chr4:187172280	A	G	Blood clot in the leg	Neale B	UKBB	European	2017	0.002951	0.0003507	3.95e-17	+	336782	6905	329877	1	risk diff	Neale-B_UKBB_EUR_2017
2021	rs2304595	chr4:187172280	A	G	Blood clot in the lung	Neale B	UKBB	European	2017	0.001553	0.0002243	4.34e-12	+	336782	2788	333994	1	risk diff	Neale-B_UKBB_EUR_2017
2022	rs2304595	chr4:187172280	A	G	Phlebitis and thrombophlebitis	Neale B	UKBB	European	2017	0.001106	0.0001707	8.98e-11	+	337199	1613	335586	1	risk diff	Neale-B_UKBB_EUR_2017
2023	rs2304595	chr4:187172280	A	G	Self-reported deep venous thrombosis	Neale B	UKBB	European	2017	0.002973	0.0003469	1.02e-17	+	337159	6767	330392	1	risk diff	Neale-B_UKBB_EUR_2017
2024	rs2304595	chr4:187172280	A	G	Self-reported pulmonary embolism + or - dvt	Neale B	UKBB	European	2017	0.001632	0.0002245	3.6e-13	+	337159	2801	334358	1	risk diff	Neale-B_UKBB_EUR_2017
2025	rs2304595	chr4:187172280	A	G	Treatment with warfarin	Neale B	UKBB	European	2017	0.00149	0.000247	1.6e-09	+	337159	3404	333755	1	risk diff	Neale-B_UKBB_EUR_2017
2260	rs2361355	chr12:94630029	G	A	Blood protein levels	Suhre K	28240269	European	2017	0.4635	0.04327	9e-27	+	-	-	-	-	unit decrease	NHGRI-EBI_GWAS_Catalog
1542	rs2438638	chr5:79390200	G	A	Self-reported post-natal depression	Neale B	UKBB	European	2017	-0.0003143	7.06e-05	8.59e-06	-	337159	263	336896	1	risk diff	Neale-B_UKBB_EUR_2017
677	rs2442723	chr6:31320164	G	A	Age-related macular degeneration	Fritsche LG	26691988	European	2015	NA	NA	6.97e-06	-	33976	16144	17832	26	log OR	Fritsche-L_AMD_EUR_2016
678	rs2442723	chr6:31320164	G	A	Arm fat-free mass left	Neale B	UKBB	European	2017	-0.01355	0.001992	1.04e-11	-	331159	0	331159	1	IVNT	Neale-B_UKBB_EUR_2017
679	rs2442723	chr6:31320164	G	A	Arm fat-free mass right	Neale B	UKBB	European	2017	-0.01311	0.001952	1.87e-11	-	331221	0	331221	1	IVNT	Neale-B_UKBB_EUR_2017
680	rs2442723	chr6:31320164	G	A	Arm predicted mass left	Neale B	UKBB	European	2017	-0.01384	0.001985	3.1e-12	-	331146	0	331146	1	IVNT	Neale-B_UKBB_EUR_2017
681	rs2442723	chr6:31320164	G	A	Arm predicted mass right	Neale B	UKBB	European	2017	-0.01265	0.001945	8.01e-11	-	331216	0	331216	1	IVNT	Neale-B_UKBB_EUR_2017
682	rs2442723	chr6:31320164	G	A	Asthma	Neale B	UKBB	European	2017	-0.005882	0.001004	4.65e-09	-	336782	38791	297991	1	risk diff	Neale-B_UKBB_EUR_2017
683	rs2442723	chr6:31320164	G	A	Basal metabolic rate	Neale B	UKBB	European	2017	-0.01482	0.002077	9.73e-13	-	331307	0	331307	1	IVNT	Neale-B_UKBB_EUR_2017
652	rs2442723	chr6:31320164	G	A	Basophil count	Astle W	27863252	European	2016	0.04296	0.004552	3.8e-21	+	173480	0	173480	2	IVNT	Astle-W_Blood-Cell-Traits_EUR_2016
684	rs2442723	chr6:31320164	G	A	Breastfed as a baby	Neale B	UKBB	European	2017	0.008457	0.001631	2.15e-07	+	255881	181621	74260	1	risk diff	Neale-B_UKBB_EUR_2017
685	rs2442723	chr6:31320164	G	A	Comparative body size at age 10	Neale B	UKBB	European	2017	-0.01418	0.002145	3.82e-11	-	331693	0	331693	1	-	Neale-B_UKBB_EUR_2017
686	rs2442723	chr6:31320164	G	A	Comparative height size at age 10	Neale B	UKBB	European	2017	-0.01003	0.002139	2.75e-06	-	332021	0	332021	1	-	Neale-B_UKBB_EUR_2017
687	rs2442723	chr6:31320164	G	A	Diabetes diagnosed by doctor	Neale B	UKBB	European	2017	-0.003583	0.0006717	9.59e-08	-	336473	16183	320290	1	risk diff	Neale-B_UKBB_EUR_2017
688	rs2442723	chr6:31320164	G	A	Doctor diagnosed hayfever or allergic rhinitis	Neale B	UKBB	European	2017	0.01238	0.002635	2.62e-06	+	83529	18934	64595	1	risk diff	Neale-B_UKBB_EUR_2017
689	rs2442723	chr6:31320164	G	A	Doctor diagnosed sarcoidosis	Neale B	UKBB	European	2017	-0.003426	0.0004059	3.22e-17	-	83529	349	83180	1	risk diff	Neale-B_UKBB_EUR_2017
653	rs2442723	chr6:31320164	G	A	Eosinophil count	Astle W	27863252	European	2016	0.04416	0.004639	1.74e-21	+	173480	0	173480	2	IVNT	Astle-W_Blood-Cell-Traits_EUR_2016
654	rs2442723	chr6:31320164	G	A	Eosinophil percentage of granulocytes	Astle W	27863252	European	2016	0.02287	0.004655	8.94e-07	+	173480	0	173480	2	IVNT	Astle-W_Blood-Cell-Traits_EUR_2016
690	rs2442723	chr6:31320164	G	A	Forced expiratory volume in 1-second, predicted percentage	Neale B	UKBB	European	2017	0.03695	0.005476	1.52e-11	+	110423	0	110423	1	IVNT	Neale-B_UKBB_EUR_2017
655	rs2442723	chr6:31320164	G	A	Granulocyte count	Astle W	27863252	European	2016	0.04991	0.004672	1.21e-26	+	173480	0	173480	2	IVNT	Astle-W_Blood-Cell-Traits_EUR_2016
656	rs2442723	chr6:31320164	G	A	Granulocyte percentage of myeloid white cells	Astle W	27863252	European	2016	-0.03146	0.004648	1.3e-11	-	173480	0	173480	2	IVNT	Astle-W_Blood-Cell-Traits_EUR_2016
691	rs2442723	chr6:31320164	G	A	Hayfever, allergic rhinitis or eczema	Neale B	UKBB	European	2017	0.007592	0.001324	9.94e-09	+	336782	77891	258891	1	risk diff	Neale-B_UKBB_EUR_2017
692	rs2442723	chr6:31320164	G	A	Height	Neale B	UKBB	European	2017	-0.02053	0.002226	2.91e-20	-	336474	0	336474	1	IVNT	Neale-B_UKBB_EUR_2017
657	rs2442723	chr6:31320164	G	A	High light scatter percentage of red cells	Astle W	27863252	European	2016	0.02067	0.00466	9.21e-06	+	173480	0	173480	2	IVNT	Astle-W_Blood-Cell-Traits_EUR_2016
658	rs2442723	chr6:31320164	G	A	High light scatter reticulocyte count	Astle W	27863252	European	2016	0.02181	0.00466	2.85e-06	+	173480	0	173480	2	IVNT	Astle-W_Blood-Cell-Traits_EUR_2016
693	rs2442723	chr6:31320164	G	A	Hip circumference	Neale B	UKBB	European	2017	-0.01561	0.003102	4.91e-07	-	336601	0	336601	1	IVNT	Neale-B_UKBB_EUR_2017
676	rs2442723	chr6:31320164	G	A	IgA deficiency	Bronson P	27723758	European	2016	-0.9529	0.05378	3.02e-70	-	6487	1635	4852	7	log OR	Bronson-P_IgAD_EUR_2016
694	rs2442723	chr6:31320164	G	A	Illnesses of siblings: diabetes	Neale B	UKBB	European	2017	-0.004964	0.0009655	2.73e-07	-	261075	21747	239328	1	risk diff	Neale-B_UKBB_EUR_2017
695	rs2442723	chr6:31320164	G	A	Intestinal malabsorption	Neale B	UKBB	European	2017	-0.002542	0.000135	5.25e-79	-	337199	624	336575	1	risk diff	Neale-B_UKBB_EUR_2017
696	rs2442723	chr6:31320164	G	A	Leg fat-free mass left	Neale B	UKBB	European	2017	-0.01406	0.002063	9.35e-12	-	331258	0	331258	1	IVNT	Neale-B_UKBB_EUR_2017
697	rs2442723	chr6:31320164	G	A	Leg fat-free mass right	Neale B	UKBB	European	2017	-0.01491	0.002062	4.9e-13	-	331285	0	331285	1	IVNT	Neale-B_UKBB_EUR_2017
698	rs2442723	chr6:31320164	G	A	Leg predicted mass left	Neale B	UKBB	European	2017	-0.01385	0.002049	1.37e-11	-	331253	0	331253	1	IVNT	Neale-B_UKBB_EUR_2017
699	rs2442723	chr6:31320164	G	A	Leg predicted mass right	Neale B	UKBB	European	2017	-0.01467	0.002049	8.01e-13	-	331285	0	331285	1	IVNT	Neale-B_UKBB_EUR_2017
700	rs2442723	chr6:31320164	G	A	Long-standing illness, disability or infirmity	Neale B	UKBB	European	2017	-0.007293	0.001486	9.17e-07	-	329663	107123	222540	1	risk diff	Neale-B_UKBB_EUR_2017
659	rs2442723	chr6:31320164	G	A	Lymphocyte count	Astle W	27863252	European	2016	0.08898	0.004684	1.89e-80	+	173480	0	173480	2	IVNT	Astle-W_Blood-Cell-Traits_EUR_2016
660	rs2442723	chr6:31320164	G	A	Lymphocyte percentage of white cells	Astle W	27863252	European	2016	0.02638	0.004635	1.26e-08	+	173480	0	173480	2	IVNT	Astle-W_Blood-Cell-Traits_EUR_2016
701	rs2442723	chr6:31320164	G	A	Medication for cholesterol, blood pressure or diabetes: insulin	Neale B	UKBB	European	2017	-0.003671	0.0005382	9.1e-12	-	154702	2116	152586	1	risk diff	Neale-B_UKBB_EUR_2017
702	rs2442723	chr6:31320164	G	A	Medication for pain relief, constipation, heartburn: none of the above	Neale B	UKBB	European	2017	-0.009007	0.001569	9.43e-09	-	333581	184936	148645	1	risk diff	Neale-B_UKBB_EUR_2017
703	rs2442723	chr6:31320164	G	A	Medication for pain relief, constipation, heartburn: paracetamol	Neale B	UKBB	European	2017	0.006001	0.001297	3.74e-06	+	333581	72882	260699	1	risk diff	Neale-B_UKBB_EUR_2017
661	rs2442723	chr6:31320164	G	A	Monocyte count	Astle W	27863252	European	2016	0.08297	0.004647	2.75e-71	+	173480	0	173480	2	IVNT	Astle-W_Blood-Cell-Traits_EUR_2016
662	rs2442723	chr6:31320164	G	A	Monocyte percentage of white cells	Astle W	27863252	European	2016	0.02555	0.004635	3.57e-08	+	173480	0	173480	2	IVNT	Astle-W_Blood-Cell-Traits_EUR_2016
704	rs2442723	chr6:31320164	G	A	Mouth or teeth dental problems: dentures	Neale B	UKBB	European	2017	-0.005654	0.001178	1.58e-06	-	336138	56894	279244	1	risk diff	Neale-B_UKBB_EUR_2017
663	rs2442723	chr6:31320164	G	A	Myeloid white cell count	Astle W	27863252	European	2016	0.05703	0.004683	3.98e-34	+	173480	0	173480	2	IVNT	Astle-W_Blood-Cell-Traits_EUR_2016
705	rs2442723	chr6:31320164	G	A	Nasal polyp	Neale B	UKBB	European	2017	-0.001086	0.0002184	6.65e-07	-	337199	1637	335562	1	risk diff	Neale-B_UKBB_EUR_2017
706	rs2442723	chr6:31320164	G	A	Nervous feelings	Neale B	UKBB	European	2017	0.006858	0.001347	3.55e-07	+	328725	77767	250958	1	risk diff	Neale-B_UKBB_EUR_2017
664	rs2442723	chr6:31320164	G	A	Neutrophil count	Astle W	27863252	European	2016	0.04496	0.00466	5.02e-22	+	173480	0	173480	2	IVNT	Astle-W_Blood-Cell-Traits_EUR_2016
665	rs2442723	chr6:31320164	G	A	Neutrophil percentage of granulocytes	Astle W	27863252	European	2016	-0.02397	0.004656	2.64e-07	-	173480	0	173480	2	IVNT	Astle-W_Blood-Cell-Traits_EUR_2016
666	rs2442723	chr6:31320164	G	A	Neutrophil percentage of white cells	Astle W	27863252	European	2016	-0.03429	0.004642	1.5e-13	-	173480	0	173480	2	IVNT	Astle-W_Blood-Cell-Traits_EUR_2016
707	rs2442723	chr6:31320164	G	A	Number of incorrect matches in round	Neale B	UKBB	European	2017	0.0154	0.003058	4.76e-07	+	336881	0	336881	1	IVNT	Neale-B_UKBB_EUR_2017
708	rs2442723	chr6:31320164	G	A	Other predominantly sexually transmitted diseases	Neale B	UKBB	European	2017	-0.0002565	5.52e-05	3.38e-06	-	337199	104	337095	1	risk diff	Neale-B_UKBB_EUR_2017
709	rs2442723	chr6:31320164	G	A	Other serious medical condition or disability diagnosed by doctor	Neale B	UKBB	European	2017	-0.008177	0.001281	1.72e-10	-	331274	67968	263306	1	risk diff	Neale-B_UKBB_EUR_2017
667	rs2442723	chr6:31320164	G	A	Platelet count	Astle W	27863252	European	2016	0.02969	0.004743	3.88e-10	+	173480	0	173480	2	IVNT	Astle-W_Blood-Cell-Traits_EUR_2016
668	rs2442723	chr6:31320164	G	A	Plateletcrit	Astle W	27863252	European	2016	0.03273	0.00476	6.17e-12	+	173480	0	173480	2	IVNT	Astle-W_Blood-Cell-Traits_EUR_2016
669	rs2442723	chr6:31320164	G	A	Red cell distribution width	Astle W	27863252	European	2016	-0.02199	0.004602	1.77e-06	-	173480	0	173480	2	IVNT	Astle-W_Blood-Cell-Traits_EUR_2016
670	rs2442723	chr6:31320164	G	A	Reticulocyte count	Astle W	27863252	European	2016	0.03025	0.004669	9.15e-11	+	173480	0	173480	2	IVNT	Astle-W_Blood-Cell-Traits_EUR_2016
671	rs2442723	chr6:31320164	G	A	Reticulocyte fraction of red cells	Astle W	27863252	European	2016	0.02884	0.004665	6.31e-10	+	173480	0	173480	2	IVNT	Astle-W_Blood-Cell-Traits_EUR_2016
738	rs2442723	chr6:31320164	G	A	Rheumatoid arthritis	Okada Y	24390342	East Asian	2014	0.1393	0.02935	1.5e-06	+	22515	4873	17642	4	log OR	Okada-Y_RA_EAS_2014
739	rs2442723	chr6:31320164	G	A	Rheumatoid arthritis	Okada Y	24390342	European	2014	-0.157	0.02182	4.9e-14	-	58284	14361	43923	18	log OR	Okada-Y_RA_EUR_2014
710	rs2442723	chr6:31320164	G	A	Seen a psychiatrist for nerves, anxiety, tension or depression	Neale B	UKBB	European	2017	0.004794	0.0009971	1.53e-06	+	335888	38008	297880	1	risk diff	Neale-B_UKBB_EUR_2017
711	rs2442723	chr6:31320164	G	A	Seen doctor for nerves, anxiety, tension or depression	Neale B	UKBB	European	2017	0.007137	0.001478	1.38e-06	+	335108	115328	219780	1	risk diff	Neale-B_UKBB_EUR_2017
712	rs2442723	chr6:31320164	G	A	Self-reported adrenocortical insufficiency or addisons disease	Neale B	UKBB	European	2017	-0.000362	6.43e-05	1.79e-08	-	337159	141	337018	1	risk diff	Neale-B_UKBB_EUR_2017
713	rs2442723	chr6:31320164	G	A	Self-reported asthma	Neale B	UKBB	European	2017	-0.005733	0.001006	1.19e-08	-	337159	39049	298110	1	risk diff	Neale-B_UKBB_EUR_2017
714	rs2442723	chr6:31320164	G	A	Self-reported hyperthyroidism or thyrotoxicosis	Neale B	UKBB	European	2017	-0.004154	0.0002718	1.06e-52	-	337159	2547	334612	1	risk diff	Neale-B_UKBB_EUR_2017
715	rs2442723	chr6:31320164	G	A	Self-reported hypothyroidism or myxoedema	Neale B	UKBB	European	2017	-0.005176	0.000669	1.02e-14	-	337159	16376	320783	1	risk diff	Neale-B_UKBB_EUR_2017
716	rs2442723	chr6:31320164	G	A	Self-reported malabsorption or coeliac disease	Neale B	UKBB	European	2017	-0.006991	0.0002055	2.56e-253	-	337159	1452	335707	1	risk diff	Neale-B_UKBB_EUR_2017
717	rs2442723	chr6:31320164	G	A	Self-reported psoriasis	Neale B	UKBB	European	2017	0.003452	0.0003348	6.34e-25	+	337159	3871	333288	1	risk diff	Neale-B_UKBB_EUR_2017
718	rs2442723	chr6:31320164	G	A	Self-reported rheumatoid arthritis	Neale B	UKBB	European	2017	-0.001586	0.0003287	1.39e-06	-	337159	3730	333429	1	risk diff	Neale-B_UKBB_EUR_2017
719	rs2442723	chr6:31320164	G	A	Self-reported sarcoidosis	Neale B	UKBB	European	2017	-0.001103	0.0001379	1.25e-15	-	337159	650	336509	1	risk diff	Neale-B_UKBB_EUR_2017
720	rs2442723	chr6:31320164	G	A	Self-reported sjogrens syndrome or sicca syndrome	Neale B	UKBB	European	2017	-0.0005507	9.39e-05	4.44e-09	-	337159	301	336858	1	risk diff	Neale-B_UKBB_EUR_2017
721	rs2442723	chr6:31320164	G	A	Self-reported systemic lupus erythematosis or sle	Neale B	UKBB	European	2017	-0.0006313	0.0001035	1.07e-09	-	337159	366	336793	1	risk diff	Neale-B_UKBB_EUR_2017
722	rs2442723	chr6:31320164	G	A	Self-reported type 1 diabetes	Neale B	UKBB	European	2017	-0.0007164	9.15e-05	4.97e-15	-	337159	286	336873	1	risk diff	Neale-B_UKBB_EUR_2017
723	rs2442723	chr6:31320164	G	A	Sitting height	Neale B	UKBB	European	2017	-0.0284	0.002421	8.97e-32	-	336172	0	336172	1	IVNT	Neale-B_UKBB_EUR_2017
724	rs2442723	chr6:31320164	G	A	Started insulin within one year diagnosis of diabetes	Neale B	UKBB	European	2017	-0.05584	0.004686	1.34e-32	-	15397	1872	13525	1	risk diff	Neale-B_UKBB_EUR_2017
672	rs2442723	chr6:31320164	G	A	Sum basophil neutrophil counts	Astle W	27863252	European	2016	0.04601	0.004667	6.29e-23	+	173480	0	173480	2	IVNT	Astle-W_Blood-Cell-Traits_EUR_2016
673	rs2442723	chr6:31320164	G	A	Sum eosinophil basophil counts	Astle W	27863252	European	2016	0.04891	0.004643	6.06e-26	+	173480	0	173480	2	IVNT	Astle-W_Blood-Cell-Traits_EUR_2016
674	rs2442723	chr6:31320164	G	A	Sum neutrophil eosinophil counts	Astle W	27863252	European	2016	0.04883	0.004665	1.22e-25	+	173480	0	173480	2	IVNT	Astle-W_Blood-Cell-Traits_EUR_2016
725	rs2442723	chr6:31320164	G	A	Treatment with carbimazole	Neale B	UKBB	European	2017	-0.0004806	8.97e-05	8.55e-08	-	337159	275	336884	1	risk diff	Neale-B_UKBB_EUR_2017
726	rs2442723	chr6:31320164	G	A	Treatment with fludrocortisone	Neale B	UKBB	European	2017	-0.0003042	6.59e-05	3.84e-06	-	337159	148	337011	1	risk diff	Neale-B_UKBB_EUR_2017
727	rs2442723	chr6:31320164	G	A	Treatment with insulin	Neale B	UKBB	European	2017	-0.0035	0.000375	1.03e-20	-	180203	1377	178826	1	risk diff	Neale-B_UKBB_EUR_2017
728	rs2442723	chr6:31320164	G	A	Treatment with insulin product	Neale B	UKBB	European	2017	-0.003573	0.0003102	1.1e-30	-	337159	3319	333840	1	risk diff	Neale-B_UKBB_EUR_2017
729	rs2442723	chr6:31320164	G	A	Treatment with levothyroxine sodium	Neale B	UKBB	European	2017	-0.00545	0.0006165	9.68e-19	-	337159	13717	323442	1	risk diff	Neale-B_UKBB_EUR_2017
730	rs2442723	chr6:31320164	G	A	Treatment with prednisolone	Neale B	UKBB	European	2017	-0.001147	0.0002378	1.4e-06	-	337159	1940	335219	1	risk diff	Neale-B_UKBB_EUR_2017
731	rs2442723	chr6:31320164	G	A	Treatment with thyroxine product	Neale B	UKBB	European	2017	-0.001809	0.0003359	7.25e-08	-	337159	3917	333242	1	risk diff	Neale-B_UKBB_EUR_2017
732	rs2442723	chr6:31320164	G	A	Trunk fat-free mass	Neale B	UKBB	European	2017	-0.01374	0.001974	3.34e-12	-	331030	0	331030	1	IVNT	Neale-B_UKBB_EUR_2017
733	rs2442723	chr6:31320164	G	A	Trunk predicted mass	Neale B	UKBB	European	2017	-0.01356	0.001967	5.52e-12	-	330995	0	330995	1	IVNT	Neale-B_UKBB_EUR_2017
734	rs2442723	chr6:31320164	G	A	Unspecified haematuria	Neale B	UKBB	European	2017	0.00236	0.0004591	2.74e-07	+	337199	7363	329836	1	risk diff	Neale-B_UKBB_EUR_2017
735	rs2442723	chr6:31320164	G	A	Weight	Neale B	UKBB	European	2017	-0.01706	0.002737	4.65e-10	-	336227	0	336227	1	IVNT	Neale-B_UKBB_EUR_2017
675	rs2442723	chr6:31320164	G	A	White blood cell count	Astle W	27863252	European	2016	0.08094	0.004661	1.5e-67	+	173480	0	173480	2	IVNT	Astle-W_Blood-Cell-Traits_EUR_2016
736	rs2442723	chr6:31320164	G	A	Whole body fat-free mass	Neale B	UKBB	European	2017	-0.01431	0.001981	5.11e-13	-	331291	0	331291	1	IVNT	Neale-B_UKBB_EUR_2017
737	rs2442723	chr6:31320164	G	A	Whole body water mass	Neale B	UKBB	European	2017	-0.0145	0.001984	2.72e-13	-	331315	0	331315	1	IVNT	Neale-B_UKBB_EUR_2017
114	rs2501297	chr1:22345906	G	A	Treatment with vascalpha 5mg m or r tablet	Neale B	UKBB	European	2017	0.0007095	0.0001597	8.87e-06	+	337159	108	337051	1	risk diff	Neale-B_UKBB_EUR_2017
2456	rs2507976	chr6:31351887	C	A	Arm fat-free mass right	Neale B	UKBB	European	2017	-0.007506	0.001582	2.07e-06	-	331221	0	331221	1	IVNT	Neale-B_UKBB_EUR_2017
2457	rs2507976	chr6:31351887	C	A	Arm predicted mass left	Neale B	UKBB	European	2017	-0.007348	0.001608	4.86e-06	-	331146	0	331146	1	IVNT	Neale-B_UKBB_EUR_2017
2458	rs2507976	chr6:31351887	C	A	Arm predicted mass right	Neale B	UKBB	European	2017	-0.007092	0.001576	6.8e-06	-	331216	0	331216	1	IVNT	Neale-B_UKBB_EUR_2017
2459	rs2507976	chr6:31351887	C	A	Asthma	Neale B	UKBB	European	2017	-0.003655	0.0008131	6.98e-06	-	336782	38791	297991	1	risk diff	Neale-B_UKBB_EUR_2017
2460	rs2507976	chr6:31351887	C	A	Basal metabolic rate	Neale B	UKBB	European	2017	-0.008446	0.001683	5.2e-07	-	331307	0	331307	1	IVNT	Neale-B_UKBB_EUR_2017
2461	rs2507976	chr6:31351887	C	A	Doctor diagnosed sarcoidosis	Neale B	UKBB	European	2017	-0.001605	0.0003283	1.03e-06	-	83529	349	83180	1	risk diff	Neale-B_UKBB_EUR_2017
2436	rs2507976	chr6:31351887	C	A	Eosinophil count	Astle W	27863252	European	2016	0.03885	0.003708	1.08e-25	+	173480	0	173480	2	IVNT	Astle-W_Blood-Cell-Traits_EUR_2016
2437	rs2507976	chr6:31351887	C	A	Eosinophil percentage of granulocytes	Astle W	27863252	European	2016	0.02291	0.003721	7.45e-10	+	173480	0	173480	2	IVNT	Astle-W_Blood-Cell-Traits_EUR_2016
2438	rs2507976	chr6:31351887	C	A	Eosinophil percentage of white cells	Astle W	27863252	European	2016	0.02398	0.003705	9.65e-11	+	173480	0	173480	2	IVNT	Astle-W_Blood-Cell-Traits_EUR_2016
2462	rs2507976	chr6:31351887	C	A	Fluid intelligence score	Neale B	UKBB	European	2017	-0.04224	0.009389	6.84e-06	-	108818	0	108818	1	-	Neale-B_UKBB_EUR_2017
2439	rs2507976	chr6:31351887	C	A	Granulocyte count	Astle W	27863252	European	2016	0.03374	0.003733	1.58e-19	+	173480	0	173480	2	IVNT	Astle-W_Blood-Cell-Traits_EUR_2016
2463	rs2507976	chr6:31351887	C	A	Guilty feelings	Neale B	UKBB	European	2017	0.005557	0.001149	1.34e-06	+	328769	92945	235824	1	risk diff	Neale-B_UKBB_EUR_2017
2464	rs2507976	chr6:31351887	C	A	Height	Neale B	UKBB	European	2017	-0.00802	0.001803	8.71e-06	-	336474	0	336474	1	IVNT	Neale-B_UKBB_EUR_2017
2454	rs2507976	chr6:31351887	C	A	HIV 1 control	Pereyra F	21051598	Mixed	2010	NA	NA	2e-22	NA	3622	-	-	-	-	GRASP
2453	rs2507976	chr6:31351887	C	A	IgA deficiency	Bronson P	27723758	European	2016	-0.7066	0.04776	1.63e-49	-	6487	1635	4852	7	log OR	Bronson-P_IgAD_EUR_2016
2465	rs2507976	chr6:31351887	C	A	Impedance of leg left	Neale B	UKBB	European	2017	0.01043	0.002314	6.53e-06	+	331296	0	331296	1	IVNT	Neale-B_UKBB_EUR_2017
2466	rs2507976	chr6:31351887	C	A	Intestinal malabsorption	Neale B	UKBB	European	2017	-0.001796	0.0001094	1.46e-60	-	337199	624	336575	1	risk diff	Neale-B_UKBB_EUR_2017
2467	rs2507976	chr6:31351887	C	A	Leg fat-free mass left	Neale B	UKBB	European	2017	-0.008712	0.001671	1.86e-07	-	331258	0	331258	1	IVNT	Neale-B_UKBB_EUR_2017
2468	rs2507976	chr6:31351887	C	A	Leg fat-free mass right	Neale B	UKBB	European	2017	-0.008604	0.001671	2.6e-07	-	331285	0	331285	1	IVNT	Neale-B_UKBB_EUR_2017
2469	rs2507976	chr6:31351887	C	A	Leg predicted mass left	Neale B	UKBB	European	2017	-0.008717	0.00166	1.51e-07	-	331253	0	331253	1	IVNT	Neale-B_UKBB_EUR_2017
2470	rs2507976	chr6:31351887	C	A	Leg predicted mass right	Neale B	UKBB	European	2017	-0.008485	0.00166	3.18e-07	-	331285	0	331285	1	IVNT	Neale-B_UKBB_EUR_2017
2440	rs2507976	chr6:31351887	C	A	Lymphocyte count	Astle W	27863252	European	2016	0.03784	0.003743	4.89e-24	+	173480	0	173480	2	IVNT	Astle-W_Blood-Cell-Traits_EUR_2016
2441	rs2507976	chr6:31351887	C	A	Mean platelet volume	Astle W	27863252	European	2016	-0.0312	0.003765	1.16e-16	-	173480	0	173480	2	IVNT	Astle-W_Blood-Cell-Traits_EUR_2016
2471	rs2507976	chr6:31351887	C	A	Medication for cholesterol, blood pressure or diabetes: insulin	Neale B	UKBB	European	2017	-0.002092	0.0004364	1.64e-06	-	154702	2116	152586	1	risk diff	Neale-B_UKBB_EUR_2017
2442	rs2507976	chr6:31351887	C	A	Monocyte count	Astle W	27863252	European	2016	0.04287	0.003713	7.8e-31	+	173480	0	173480	2	IVNT	Astle-W_Blood-Cell-Traits_EUR_2016
2443	rs2507976	chr6:31351887	C	A	Myeloid white cell count	Astle W	27863252	European	2016	0.0369	0.003742	6.22e-23	+	173480	0	173480	2	IVNT	Astle-W_Blood-Cell-Traits_EUR_2016
2444	rs2507976	chr6:31351887	C	A	Neutrophil count	Astle W	27863252	European	2016	0.03071	0.003724	1.63e-16	+	173480	0	173480	2	IVNT	Astle-W_Blood-Cell-Traits_EUR_2016
2445	rs2507976	chr6:31351887	C	A	Neutrophil percentage of granulocytes	Astle W	27863252	European	2016	-0.02043	0.003721	4.02e-08	-	173480	0	173480	2	IVNT	Astle-W_Blood-Cell-Traits_EUR_2016
2446	rs2507976	chr6:31351887	C	A	Platelet count	Astle W	27863252	European	2016	0.0406	0.003791	9.1e-27	+	173480	0	173480	2	IVNT	Astle-W_Blood-Cell-Traits_EUR_2016
2447	rs2507976	chr6:31351887	C	A	Plateletcrit	Astle W	27863252	European	2016	0.02971	0.003803	5.63e-15	+	173480	0	173480	2	IVNT	Astle-W_Blood-Cell-Traits_EUR_2016
2472	rs2507976	chr6:31351887	C	A	Potassium in urine	Neale B	UKBB	European	2017	0.01138	0.002548	7.99e-06	+	326816	0	326816	1	IVNT	Neale-B_UKBB_EUR_2017
2455	rs2507976	chr6:31351887	C	A	Primary sclerosing cholangitis	Ji S	27992413	European	2017	-0.4694	0.03	2.47e-59	-	14890	2871	12019	3	log OR	Ji-S_PSC_EUR_2017
2448	rs2507976	chr6:31351887	C	A	Reticulocyte count	Astle W	27863252	European	2016	0.01823	0.003734	1.06e-06	+	173480	0	173480	2	IVNT	Astle-W_Blood-Cell-Traits_EUR_2016
2489	rs2507976	chr6:31351887	C	A	Rheumatoid arthritis	Okada Y	24390342	European	2014	0.08338	0.01664	6.3e-07	+	58284	14361	43923	18	log OR	Okada-Y_RA_EUR_2014
2490	rs2507976	chr6:31351887	C	A	Schizophrenia	PGC	25056061	Mixed	2014	0.0622	0.0125	6.21e-07	+	82315	35476	46839	49	log OR	PGC_Schizophrenia_Mixed_2014
2473	rs2507976	chr6:31351887	C	A	Self-reported ankylosing spondylitis	Neale B	UKBB	European	2017	0.00109	0.0001362	1.24e-15	+	337159	968	336191	1	risk diff	Neale-B_UKBB_EUR_2017
2474	rs2507976	chr6:31351887	C	A	Self-reported hyperthyroidism or thyrotoxicosis	Neale B	UKBB	European	2017	-0.002982	0.0002202	9.35e-42	-	337159	2547	334612	1	risk diff	Neale-B_UKBB_EUR_2017
2475	rs2507976	chr6:31351887	C	A	Self-reported hypothyroidism or myxoedema	Neale B	UKBB	European	2017	-0.0058	0.0005419	9.95e-27	-	337159	16376	320783	1	risk diff	Neale-B_UKBB_EUR_2017
2476	rs2507976	chr6:31351887	C	A	Self-reported malabsorption or coeliac disease	Neale B	UKBB	European	2017	-0.004813	0.0001665	1.84e-183	-	337159	1452	335707	1	risk diff	Neale-B_UKBB_EUR_2017
2477	rs2507976	chr6:31351887	C	A	Self-reported psoriasis	Neale B	UKBB	European	2017	0.001388	0.0002713	3.13e-07	+	337159	3871	333288	1	risk diff	Neale-B_UKBB_EUR_2017
2478	rs2507976	chr6:31351887	C	A	Self-reported sarcoidosis	Neale B	UKBB	European	2017	-0.0005355	0.0001117	1.64e-06	-	337159	650	336509	1	risk diff	Neale-B_UKBB_EUR_2017
2479	rs2507976	chr6:31351887	C	A	Sitting height	Neale B	UKBB	European	2017	-0.0125	0.001962	1.9e-10	-	336172	0	336172	1	IVNT	Neale-B_UKBB_EUR_2017
2480	rs2507976	chr6:31351887	C	A	Started insulin within one year diagnosis of diabetes	Neale B	UKBB	European	2017	-0.03076	0.003897	3.15e-15	-	15397	1872	13525	1	risk diff	Neale-B_UKBB_EUR_2017
2449	rs2507976	chr6:31351887	C	A	Sum basophil neutrophil counts	Astle W	27863252	European	2016	0.031	0.00373	9.4e-17	+	173480	0	173480	2	IVNT	Astle-W_Blood-Cell-Traits_EUR_2016
2450	rs2507976	chr6:31351887	C	A	Sum eosinophil basophil counts	Astle W	27863252	European	2016	0.03798	0.003711	1.41e-24	+	173480	0	173480	2	IVNT	Astle-W_Blood-Cell-Traits_EUR_2016
2451	rs2507976	chr6:31351887	C	A	Sum neutrophil eosinophil counts	Astle W	27863252	European	2016	0.03345	0.003727	2.83e-19	+	173480	0	173480	2	IVNT	Astle-W_Blood-Cell-Traits_EUR_2016
2481	rs2507976	chr6:31351887	C	A	Treatment with insulin	Neale B	UKBB	European	2017	-0.001586	0.0003036	1.76e-07	-	180203	1377	178826	1	risk diff	Neale-B_UKBB_EUR_2017
2482	rs2507976	chr6:31351887	C	A	Treatment with insulin product	Neale B	UKBB	European	2017	-0.001762	0.0002513	2.4e-12	-	337159	3319	333840	1	risk diff	Neale-B_UKBB_EUR_2017
2483	rs2507976	chr6:31351887	C	A	Treatment with levothyroxine sodium	Neale B	UKBB	European	2017	-0.004914	0.0004994	7.74e-23	-	337159	13717	323442	1	risk diff	Neale-B_UKBB_EUR_2017
2484	rs2507976	chr6:31351887	C	A	Treatment with thyroxine product	Neale B	UKBB	European	2017	-0.001825	0.0002721	1.98e-11	-	337159	3917	333242	1	risk diff	Neale-B_UKBB_EUR_2017
2485	rs2507976	chr6:31351887	C	A	Trunk fat-free mass	Neale B	UKBB	European	2017	-0.008197	0.001599	2.94e-07	-	331030	0	331030	1	IVNT	Neale-B_UKBB_EUR_2017
2486	rs2507976	chr6:31351887	C	A	Trunk predicted mass	Neale B	UKBB	European	2017	-0.008075	0.001593	4.04e-07	-	330995	0	330995	1	IVNT	Neale-B_UKBB_EUR_2017
2452	rs2507976	chr6:31351887	C	A	White blood cell count	Astle W	27863252	European	2016	0.04614	0.003726	3.27e-35	+	173480	0	173480	2	IVNT	Astle-W_Blood-Cell-Traits_EUR_2016
2487	rs2507976	chr6:31351887	C	A	Whole body fat-free mass	Neale B	UKBB	European	2017	-0.008427	0.001605	1.52e-07	-	331291	0	331291	1	IVNT	Neale-B_UKBB_EUR_2017
2488	rs2507976	chr6:31351887	C	A	Whole body water mass	Neale B	UKBB	European	2017	-0.008476	0.001607	1.34e-07	-	331315	0	331315	1	IVNT	Neale-B_UKBB_EUR_2017
1696	rs2519093	chr9:136141870	C	T	Alkaline phosphatase	Prins B	28887542	European	2017	0.04	NA	4.12e-64	+	9961	0	9961	1	lu/l	Prins-B_ALKP_EUR_2017
3644	rs2519093	chr9:136141870	C	T	Alkaline phosphatase	Prins B	28887542	European	2017	0.04	NA	4.12e-64	+	9961	0	9961	1	lu/l	Prins-B_ALKP_EUR_2017
4152	rs2519093	chr9:136141870	C	T	Alkaline phosphatase	Prins B	28887542	European	2017	0.04	NA	4.12e-64	+	9961	0	9961	1	lu/l	Prins-B_ALKP_EUR_2017
4324	rs2519093	chr9:136141870	C	T	Alkaline phosphatase	Prins B	28887542	European	2017	0.04	NA	4.12e-64	+	9961	0	9961	1	lu/l	Prins-B_ALKP_EUR_2017
1646	rs2519093	chr9:136141870	C	T	Allergy	Pickrell JK	27182965	European	2016	NA	NA	4e-08	NA	-	-	-	-	-	NHGRI-EBI_GWAS_Catalog
3594	rs2519093	chr9:136141870	C	T	Allergy	Pickrell JK	27182965	European	2016	NA	NA	4e-08	NA	-	-	-	-	-	NHGRI-EBI_GWAS_Catalog
4102	rs2519093	chr9:136141870	C	T	Allergy	Pickrell JK	27182965	European	2016	NA	NA	4e-08	NA	-	-	-	-	-	NHGRI-EBI_GWAS_Catalog
4274	rs2519093	chr9:136141870	C	T	Allergy	Pickrell JK	27182965	European	2016	NA	NA	4e-08	NA	-	-	-	-	-	NHGRI-EBI_GWAS_Catalog
1651	rs2519093	chr9:136141870	C	T	Arm fat percentage left	Neale B	UKBB	European	2017	-0.01547	0.002366	6.31e-11	-	331198	0	331198	1	IVNT	Neale-B_UKBB_EUR_2017
3599	rs2519093	chr9:136141870	C	T	Arm fat percentage left	Neale B	UKBB	European	2017	-0.01547	0.002366	6.31e-11	-	331198	0	331198	1	IVNT	Neale-B_UKBB_EUR_2017
4107	rs2519093	chr9:136141870	C	T	Arm fat percentage left	Neale B	UKBB	European	2017	-0.01547	0.002366	6.31e-11	-	331198	0	331198	1	IVNT	Neale-B_UKBB_EUR_2017
4279	rs2519093	chr9:136141870	C	T	Arm fat percentage left	Neale B	UKBB	European	2017	-0.01547	0.002366	6.31e-11	-	331198	0	331198	1	IVNT	Neale-B_UKBB_EUR_2017
1652	rs2519093	chr9:136141870	C	T	Arm fat percentage right	Neale B	UKBB	European	2017	-0.01477	0.002377	5.17e-10	-	331249	0	331249	1	IVNT	Neale-B_UKBB_EUR_2017
3600	rs2519093	chr9:136141870	C	T	Arm fat percentage right	Neale B	UKBB	European	2017	-0.01477	0.002377	5.17e-10	-	331249	0	331249	1	IVNT	Neale-B_UKBB_EUR_2017
4108	rs2519093	chr9:136141870	C	T	Arm fat percentage right	Neale B	UKBB	European	2017	-0.01477	0.002377	5.17e-10	-	331249	0	331249	1	IVNT	Neale-B_UKBB_EUR_2017
4280	rs2519093	chr9:136141870	C	T	Arm fat percentage right	Neale B	UKBB	European	2017	-0.01477	0.002377	5.17e-10	-	331249	0	331249	1	IVNT	Neale-B_UKBB_EUR_2017
1653	rs2519093	chr9:136141870	C	T	Arm fat-free mass left	Neale B	UKBB	European	2017	0.009092	0.001987	4.76e-06	+	331159	0	331159	1	IVNT	Neale-B_UKBB_EUR_2017
3601	rs2519093	chr9:136141870	C	T	Arm fat-free mass left	Neale B	UKBB	European	2017	0.009092	0.001987	4.76e-06	+	331159	0	331159	1	IVNT	Neale-B_UKBB_EUR_2017
4109	rs2519093	chr9:136141870	C	T	Arm fat-free mass left	Neale B	UKBB	European	2017	0.009092	0.001987	4.76e-06	+	331159	0	331159	1	IVNT	Neale-B_UKBB_EUR_2017
4281	rs2519093	chr9:136141870	C	T	Arm fat-free mass left	Neale B	UKBB	European	2017	0.009092	0.001987	4.76e-06	+	331159	0	331159	1	IVNT	Neale-B_UKBB_EUR_2017
1654	rs2519093	chr9:136141870	C	T	Arm fat-free mass right	Neale B	UKBB	European	2017	0.009072	0.001948	3.2e-06	+	331221	0	331221	1	IVNT	Neale-B_UKBB_EUR_2017
3602	rs2519093	chr9:136141870	C	T	Arm fat-free mass right	Neale B	UKBB	European	2017	0.009072	0.001948	3.2e-06	+	331221	0	331221	1	IVNT	Neale-B_UKBB_EUR_2017
4110	rs2519093	chr9:136141870	C	T	Arm fat-free mass right	Neale B	UKBB	European	2017	0.009072	0.001948	3.2e-06	+	331221	0	331221	1	IVNT	Neale-B_UKBB_EUR_2017
4282	rs2519093	chr9:136141870	C	T	Arm fat-free mass right	Neale B	UKBB	European	2017	0.009072	0.001948	3.2e-06	+	331221	0	331221	1	IVNT	Neale-B_UKBB_EUR_2017
1655	rs2519093	chr9:136141870	C	T	Arm predicted mass left	Neale B	UKBB	European	2017	0.009236	0.00198	3.09e-06	+	331146	0	331146	1	IVNT	Neale-B_UKBB_EUR_2017
3603	rs2519093	chr9:136141870	C	T	Arm predicted mass left	Neale B	UKBB	European	2017	0.009236	0.00198	3.09e-06	+	331146	0	331146	1	IVNT	Neale-B_UKBB_EUR_2017
4111	rs2519093	chr9:136141870	C	T	Arm predicted mass left	Neale B	UKBB	European	2017	0.009236	0.00198	3.09e-06	+	331146	0	331146	1	IVNT	Neale-B_UKBB_EUR_2017
4283	rs2519093	chr9:136141870	C	T	Arm predicted mass left	Neale B	UKBB	European	2017	0.009236	0.00198	3.09e-06	+	331146	0	331146	1	IVNT	Neale-B_UKBB_EUR_2017
1656	rs2519093	chr9:136141870	C	T	Arm predicted mass right	Neale B	UKBB	European	2017	0.009495	0.001941	9.99e-07	+	331216	0	331216	1	IVNT	Neale-B_UKBB_EUR_2017
3604	rs2519093	chr9:136141870	C	T	Arm predicted mass right	Neale B	UKBB	European	2017	0.009495	0.001941	9.99e-07	+	331216	0	331216	1	IVNT	Neale-B_UKBB_EUR_2017
4112	rs2519093	chr9:136141870	C	T	Arm predicted mass right	Neale B	UKBB	European	2017	0.009495	0.001941	9.99e-07	+	331216	0	331216	1	IVNT	Neale-B_UKBB_EUR_2017
4284	rs2519093	chr9:136141870	C	T	Arm predicted mass right	Neale B	UKBB	European	2017	0.009495	0.001941	9.99e-07	+	331216	0	331216	1	IVNT	Neale-B_UKBB_EUR_2017
1622	rs2519093	chr9:136141870	C	T	Basophil count	Astle W	27863252	European	2016	0.02178	0.004519	1.44e-06	+	173480	0	173480	2	IVNT	Astle-W_Blood-Cell-Traits_EUR_2016
3570	rs2519093	chr9:136141870	C	T	Basophil count	Astle W	27863252	European	2016	0.02178	0.004519	1.44e-06	+	173480	0	173480	2	IVNT	Astle-W_Blood-Cell-Traits_EUR_2016
4078	rs2519093	chr9:136141870	C	T	Basophil count	Astle W	27863252	European	2016	0.02178	0.004519	1.44e-06	+	173480	0	173480	2	IVNT	Astle-W_Blood-Cell-Traits_EUR_2016
4250	rs2519093	chr9:136141870	C	T	Basophil count	Astle W	27863252	European	2016	0.02178	0.004519	1.44e-06	+	173480	0	173480	2	IVNT	Astle-W_Blood-Cell-Traits_EUR_2016
1657	rs2519093	chr9:136141870	C	T	Blood clot in the leg	Neale B	UKBB	European	2017	-0.007243	0.0004446	1.23e-59	-	336782	6905	329877	1	risk diff	Neale-B_UKBB_EUR_2017
3605	rs2519093	chr9:136141870	C	T	Blood clot in the leg	Neale B	UKBB	European	2017	-0.007243	0.0004446	1.23e-59	-	336782	6905	329877	1	risk diff	Neale-B_UKBB_EUR_2017
4113	rs2519093	chr9:136141870	C	T	Blood clot in the leg	Neale B	UKBB	European	2017	-0.007243	0.0004446	1.23e-59	-	336782	6905	329877	1	risk diff	Neale-B_UKBB_EUR_2017
4285	rs2519093	chr9:136141870	C	T	Blood clot in the leg	Neale B	UKBB	European	2017	-0.007243	0.0004446	1.23e-59	-	336782	6905	329877	1	risk diff	Neale-B_UKBB_EUR_2017
1658	rs2519093	chr9:136141870	C	T	Blood clot in the lung	Neale B	UKBB	European	2017	-0.003691	0.0002843	1.58e-38	-	336782	2788	333994	1	risk diff	Neale-B_UKBB_EUR_2017
3606	rs2519093	chr9:136141870	C	T	Blood clot in the lung	Neale B	UKBB	European	2017	-0.003691	0.0002843	1.58e-38	-	336782	2788	333994	1	risk diff	Neale-B_UKBB_EUR_2017
4114	rs2519093	chr9:136141870	C	T	Blood clot in the lung	Neale B	UKBB	European	2017	-0.003691	0.0002843	1.58e-38	-	336782	2788	333994	1	risk diff	Neale-B_UKBB_EUR_2017
4286	rs2519093	chr9:136141870	C	T	Blood clot in the lung	Neale B	UKBB	European	2017	-0.003691	0.0002843	1.58e-38	-	336782	2788	333994	1	risk diff	Neale-B_UKBB_EUR_2017
1639	rs2519093	chr9:136141870	C	T	Coronary artery disease	CARDIoGRAMplusC4D	26343387	Mixed	2015	-0.0797	0.01175	1.19e-11	-	184305	60801	123504	48	log OR	CARDIoGRAMplusC4D_CHD_Mixed_2015
1647	rs2519093	chr9:136141870	C	T	Coronary artery disease	CARDIoGRAMplusC4D	26343387	Mixed	2015	-0.07696	0.01131	1e-11	-	-	-	-	-	log OR	NHGRI-EBI_GWAS_Catalog
1648	rs2519093	chr9:136141870	C	T	Coronary artery disease	van der Harst P	29212778	Mixed	2018	-0.0554	0.007241	2e-14	-	-	-	-	-	unit increase	NHGRI-EBI_GWAS_Catalog
1692	rs2519093	chr9:136141870	C	T	Coronary artery disease	Nelson CP	28714975	Mixed	2017	-0.06326	0.01037	1.11e-09	-	148715	10801	137914	1	log OR	Nelson-CP_CAD_Mixed_2017
1698	rs2519093	chr9:136141870	C	T	Coronary artery disease	van der Harst P	29212778	Mixed	2018	-0.04048	0.009057	7.8e-06	-	296525	34541	261984	1	log OR	van-der-Harst-P_CAD-UKBB_Mixed_2018
1699	rs2519093	chr9:136141870	C	T	Coronary artery disease	van der Harst P	29212778	Mixed	2018	-0.0554	0.0072	2.03e-14	-	547261	122733	424528	2	log OR	van-der-Harst-P_CAD_Mixed_2018
3587	rs2519093	chr9:136141870	C	T	Coronary artery disease	CARDIoGRAMplusC4D	26343387	Mixed	2015	-0.0797	0.01175	1.19e-11	-	184305	60801	123504	48	log OR	CARDIoGRAMplusC4D_CHD_Mixed_2015
3595	rs2519093	chr9:136141870	C	T	Coronary artery disease	CARDIoGRAMplusC4D	26343387	Mixed	2015	-0.07696	0.01131	1e-11	-	-	-	-	-	log OR	NHGRI-EBI_GWAS_Catalog
3596	rs2519093	chr9:136141870	C	T	Coronary artery disease	van der Harst P	29212778	Mixed	2018	-0.0554	0.007241	2e-14	-	-	-	-	-	unit increase	NHGRI-EBI_GWAS_Catalog
3640	rs2519093	chr9:136141870	C	T	Coronary artery disease	Nelson CP	28714975	Mixed	2017	-0.06326	0.01037	1.11e-09	-	148715	10801	137914	1	log OR	Nelson-CP_CAD_Mixed_2017
3646	rs2519093	chr9:136141870	C	T	Coronary artery disease	van der Harst P	29212778	Mixed	2018	-0.04048	0.009057	7.8e-06	-	296525	34541	261984	1	log OR	van-der-Harst-P_CAD-UKBB_Mixed_2018
3647	rs2519093	chr9:136141870	C	T	Coronary artery disease	van der Harst P	29212778	Mixed	2018	-0.0554	0.0072	2.03e-14	-	547261	122733	424528	2	log OR	van-der-Harst-P_CAD_Mixed_2018
4095	rs2519093	chr9:136141870	C	T	Coronary artery disease	CARDIoGRAMplusC4D	26343387	Mixed	2015	-0.0797	0.01175	1.19e-11	-	184305	60801	123504	48	log OR	CARDIoGRAMplusC4D_CHD_Mixed_2015
4103	rs2519093	chr9:136141870	C	T	Coronary artery disease	CARDIoGRAMplusC4D	26343387	Mixed	2015	-0.07696	0.01131	1e-11	-	-	-	-	-	log OR	NHGRI-EBI_GWAS_Catalog
4104	rs2519093	chr9:136141870	C	T	Coronary artery disease	van der Harst P	29212778	Mixed	2018	-0.0554	0.007241	2e-14	-	-	-	-	-	unit increase	NHGRI-EBI_GWAS_Catalog
4148	rs2519093	chr9:136141870	C	T	Coronary artery disease	Nelson CP	28714975	Mixed	2017	-0.06326	0.01037	1.11e-09	-	148715	10801	137914	1	log OR	Nelson-CP_CAD_Mixed_2017
4154	rs2519093	chr9:136141870	C	T	Coronary artery disease	van der Harst P	29212778	Mixed	2018	-0.04048	0.009057	7.8e-06	-	296525	34541	261984	1	log OR	van-der-Harst-P_CAD-UKBB_Mixed_2018
4155	rs2519093	chr9:136141870	C	T	Coronary artery disease	van der Harst P	29212778	Mixed	2018	-0.0554	0.0072	2.03e-14	-	547261	122733	424528	2	log OR	van-der-Harst-P_CAD_Mixed_2018
4267	rs2519093	chr9:136141870	C	T	Coronary artery disease	CARDIoGRAMplusC4D	26343387	Mixed	2015	-0.0797	0.01175	1.19e-11	-	184305	60801	123504	48	log OR	CARDIoGRAMplusC4D_CHD_Mixed_2015
4275	rs2519093	chr9:136141870	C	T	Coronary artery disease	CARDIoGRAMplusC4D	26343387	Mixed	2015	-0.07696	0.01131	1e-11	-	-	-	-	-	log OR	NHGRI-EBI_GWAS_Catalog
4276	rs2519093	chr9:136141870	C	T	Coronary artery disease	van der Harst P	29212778	Mixed	2018	-0.0554	0.007241	2e-14	-	-	-	-	-	unit increase	NHGRI-EBI_GWAS_Catalog
4320	rs2519093	chr9:136141870	C	T	Coronary artery disease	Nelson CP	28714975	Mixed	2017	-0.06326	0.01037	1.11e-09	-	148715	10801	137914	1	log OR	Nelson-CP_CAD_Mixed_2017
4326	rs2519093	chr9:136141870	C	T	Coronary artery disease	van der Harst P	29212778	Mixed	2018	-0.04048	0.009057	7.8e-06	-	296525	34541	261984	1	log OR	van-der-Harst-P_CAD-UKBB_Mixed_2018
4327	rs2519093	chr9:136141870	C	T	Coronary artery disease	van der Harst P	29212778	Mixed	2018	-0.0554	0.0072	2.03e-14	-	547261	122733	424528	2	log OR	van-der-Harst-P_CAD_Mixed_2018
1659	rs2519093	chr9:136141870	C	T	Diastolic blood pressure	Neale B	UKBB	European	2017	0.02042	0.003161	1.04e-10	+	317756	0	317756	1	IVNT	Neale-B_UKBB_EUR_2017
3607	rs2519093	chr9:136141870	C	T	Diastolic blood pressure	Neale B	UKBB	European	2017	0.02042	0.003161	1.04e-10	+	317756	0	317756	1	IVNT	Neale-B_UKBB_EUR_2017
4115	rs2519093	chr9:136141870	C	T	Diastolic blood pressure	Neale B	UKBB	European	2017	0.02042	0.003161	1.04e-10	+	317756	0	317756	1	IVNT	Neale-B_UKBB_EUR_2017
4287	rs2519093	chr9:136141870	C	T	Diastolic blood pressure	Neale B	UKBB	European	2017	0.02042	0.003161	1.04e-10	+	317756	0	317756	1	IVNT	Neale-B_UKBB_EUR_2017
1623	rs2519093	chr9:136141870	C	T	Eosinophil count	Astle W	27863252	European	2016	0.02361	0.004605	2.94e-07	+	173480	0	173480	2	IVNT	Astle-W_Blood-Cell-Traits_EUR_2016
3571	rs2519093	chr9:136141870	C	T	Eosinophil count	Astle W	27863252	European	2016	0.02361	0.004605	2.94e-07	+	173480	0	173480	2	IVNT	Astle-W_Blood-Cell-Traits_EUR_2016
4079	rs2519093	chr9:136141870	C	T	Eosinophil count	Astle W	27863252	European	2016	0.02361	0.004605	2.94e-07	+	173480	0	173480	2	IVNT	Astle-W_Blood-Cell-Traits_EUR_2016
4251	rs2519093	chr9:136141870	C	T	Eosinophil count	Astle W	27863252	European	2016	0.02361	0.004605	2.94e-07	+	173480	0	173480	2	IVNT	Astle-W_Blood-Cell-Traits_EUR_2016
1660	rs2519093	chr9:136141870	C	T	Fathers age at death	Neale B	UKBB	European	2017	0.01629	0.003617	6.71e-06	+	248726	0	248726	1	IVNT	Neale-B_UKBB_EUR_2017
3608	rs2519093	chr9:136141870	C	T	Fathers age at death	Neale B	UKBB	European	2017	0.01629	0.003617	6.71e-06	+	248726	0	248726	1	IVNT	Neale-B_UKBB_EUR_2017
4116	rs2519093	chr9:136141870	C	T	Fathers age at death	Neale B	UKBB	European	2017	0.01629	0.003617	6.71e-06	+	248726	0	248726	1	IVNT	Neale-B_UKBB_EUR_2017
4288	rs2519093	chr9:136141870	C	T	Fathers age at death	Neale B	UKBB	European	2017	0.01629	0.003617	6.71e-06	+	248726	0	248726	1	IVNT	Neale-B_UKBB_EUR_2017
1697	rs2519093	chr9:136141870	C	T	Ferritin	Prins B	28887542	European	2017	0.11	0.02	8.12e-09	+	9961	0	9961	1	ug/l	Prins-B_Ferritin_EUR_2017
3645	rs2519093	chr9:136141870	C	T	Ferritin	Prins B	28887542	European	2017	0.11	0.02	8.12e-09	+	9961	0	9961	1	ug/l	Prins-B_Ferritin_EUR_2017
4153	rs2519093	chr9:136141870	C	T	Ferritin	Prins B	28887542	European	2017	0.11	0.02	8.12e-09	+	9961	0	9961	1	ug/l	Prins-B_Ferritin_EUR_2017
4325	rs2519093	chr9:136141870	C	T	Ferritin	Prins B	28887542	European	2017	0.11	0.02	8.12e-09	+	9961	0	9961	1	ug/l	Prins-B_Ferritin_EUR_2017
1661	rs2519093	chr9:136141870	C	T	Forced expiratory volume in 1-second	Neale B	UKBB	European	2017	0.01654	0.002676	6.42e-10	+	307638	0	307638	1	IVNT	Neale-B_UKBB_EUR_2017
3609	rs2519093	chr9:136141870	C	T	Forced expiratory volume in 1-second	Neale B	UKBB	European	2017	0.01654	0.002676	6.42e-10	+	307638	0	307638	1	IVNT	Neale-B_UKBB_EUR_2017
4117	rs2519093	chr9:136141870	C	T	Forced expiratory volume in 1-second	Neale B	UKBB	European	2017	0.01654	0.002676	6.42e-10	+	307638	0	307638	1	IVNT	Neale-B_UKBB_EUR_2017
4289	rs2519093	chr9:136141870	C	T	Forced expiratory volume in 1-second	Neale B	UKBB	European	2017	0.01654	0.002676	6.42e-10	+	307638	0	307638	1	IVNT	Neale-B_UKBB_EUR_2017
1662	rs2519093	chr9:136141870	C	T	Forced expiratory volume in 1-second, best measure	Neale B	UKBB	European	2017	0.01682	0.00294	1.06e-08	+	255492	0	255492	1	IVNT	Neale-B_UKBB_EUR_2017
3610	rs2519093	chr9:136141870	C	T	Forced expiratory volume in 1-second, best measure	Neale B	UKBB	European	2017	0.01682	0.00294	1.06e-08	+	255492	0	255492	1	IVNT	Neale-B_UKBB_EUR_2017
4118	rs2519093	chr9:136141870	C	T	Forced expiratory volume in 1-second, best measure	Neale B	UKBB	European	2017	0.01682	0.00294	1.06e-08	+	255492	0	255492	1	IVNT	Neale-B_UKBB_EUR_2017
4290	rs2519093	chr9:136141870	C	T	Forced expiratory volume in 1-second, best measure	Neale B	UKBB	European	2017	0.01682	0.00294	1.06e-08	+	255492	0	255492	1	IVNT	Neale-B_UKBB_EUR_2017
1663	rs2519093	chr9:136141870	C	T	Forced vital capacity	Neale B	UKBB	European	2017	0.01494	0.002537	3.91e-09	+	307638	0	307638	1	IVNT	Neale-B_UKBB_EUR_2017
3611	rs2519093	chr9:136141870	C	T	Forced vital capacity	Neale B	UKBB	European	2017	0.01494	0.002537	3.91e-09	+	307638	0	307638	1	IVNT	Neale-B_UKBB_EUR_2017
4119	rs2519093	chr9:136141870	C	T	Forced vital capacity	Neale B	UKBB	European	2017	0.01494	0.002537	3.91e-09	+	307638	0	307638	1	IVNT	Neale-B_UKBB_EUR_2017
4291	rs2519093	chr9:136141870	C	T	Forced vital capacity	Neale B	UKBB	European	2017	0.01494	0.002537	3.91e-09	+	307638	0	307638	1	IVNT	Neale-B_UKBB_EUR_2017
1664	rs2519093	chr9:136141870	C	T	Forced vital capacity, best measure	Neale B	UKBB	European	2017	0.01416	0.002784	3.61e-07	+	255492	0	255492	1	IVNT	Neale-B_UKBB_EUR_2017
3612	rs2519093	chr9:136141870	C	T	Forced vital capacity, best measure	Neale B	UKBB	European	2017	0.01416	0.002784	3.61e-07	+	255492	0	255492	1	IVNT	Neale-B_UKBB_EUR_2017
4120	rs2519093	chr9:136141870	C	T	Forced vital capacity, best measure	Neale B	UKBB	European	2017	0.01416	0.002784	3.61e-07	+	255492	0	255492	1	IVNT	Neale-B_UKBB_EUR_2017
4292	rs2519093	chr9:136141870	C	T	Forced vital capacity, best measure	Neale B	UKBB	European	2017	0.01416	0.002784	3.61e-07	+	255492	0	255492	1	IVNT	Neale-B_UKBB_EUR_2017
1624	rs2519093	chr9:136141870	C	T	Granulocyte count	Astle W	27863252	European	2016	0.04201	0.004636	1.29e-19	+	173480	0	173480	2	IVNT	Astle-W_Blood-Cell-Traits_EUR_2016
3572	rs2519093	chr9:136141870	C	T	Granulocyte count	Astle W	27863252	European	2016	0.04201	0.004636	1.29e-19	+	173480	0	173480	2	IVNT	Astle-W_Blood-Cell-Traits_EUR_2016
4080	rs2519093	chr9:136141870	C	T	Granulocyte count	Astle W	27863252	European	2016	0.04201	0.004636	1.29e-19	+	173480	0	173480	2	IVNT	Astle-W_Blood-Cell-Traits_EUR_2016
4252	rs2519093	chr9:136141870	C	T	Granulocyte count	Astle W	27863252	European	2016	0.04201	0.004636	1.29e-19	+	173480	0	173480	2	IVNT	Astle-W_Blood-Cell-Traits_EUR_2016
1665	rs2519093	chr9:136141870	C	T	Hand grip strength right	Neale B	UKBB	European	2017	0.009984	0.002258	9.82e-06	+	335842	0	335842	1	IVNT	Neale-B_UKBB_EUR_2017
3613	rs2519093	chr9:136141870	C	T	Hand grip strength right	Neale B	UKBB	European	2017	0.009984	0.002258	9.82e-06	+	335842	0	335842	1	IVNT	Neale-B_UKBB_EUR_2017
4121	rs2519093	chr9:136141870	C	T	Hand grip strength right	Neale B	UKBB	European	2017	0.009984	0.002258	9.82e-06	+	335842	0	335842	1	IVNT	Neale-B_UKBB_EUR_2017
4293	rs2519093	chr9:136141870	C	T	Hand grip strength right	Neale B	UKBB	European	2017	0.009984	0.002258	9.82e-06	+	335842	0	335842	1	IVNT	Neale-B_UKBB_EUR_2017
1666	rs2519093	chr9:136141870	C	T	Hayfever, allergic rhinitis or eczema	Neale B	UKBB	European	2017	-0.006532	0.001321	7.7e-07	-	336782	77891	258891	1	risk diff	Neale-B_UKBB_EUR_2017
3614	rs2519093	chr9:136141870	C	T	Hayfever, allergic rhinitis or eczema	Neale B	UKBB	European	2017	-0.006532	0.001321	7.7e-07	-	336782	77891	258891	1	risk diff	Neale-B_UKBB_EUR_2017
4122	rs2519093	chr9:136141870	C	T	Hayfever, allergic rhinitis or eczema	Neale B	UKBB	European	2017	-0.006532	0.001321	7.7e-07	-	336782	77891	258891	1	risk diff	Neale-B_UKBB_EUR_2017
4294	rs2519093	chr9:136141870	C	T	Hayfever, allergic rhinitis or eczema	Neale B	UKBB	European	2017	-0.006532	0.001321	7.7e-07	-	336782	77891	258891	1	risk diff	Neale-B_UKBB_EUR_2017
1667	rs2519093	chr9:136141870	C	T	Heel bone mineral density	Neale B	UKBB	European	2017	0.02538	0.004012	2.51e-10	+	194398	0	194398	1	IVNT	Neale-B_UKBB_EUR_2017
3615	rs2519093	chr9:136141870	C	T	Heel bone mineral density	Neale B	UKBB	European	2017	0.02538	0.004012	2.51e-10	+	194398	0	194398	1	IVNT	Neale-B_UKBB_EUR_2017
4123	rs2519093	chr9:136141870	C	T	Heel bone mineral density	Neale B	UKBB	European	2017	0.02538	0.004012	2.51e-10	+	194398	0	194398	1	IVNT	Neale-B_UKBB_EUR_2017
4295	rs2519093	chr9:136141870	C	T	Heel bone mineral density	Neale B	UKBB	European	2017	0.02538	0.004012	2.51e-10	+	194398	0	194398	1	IVNT	Neale-B_UKBB_EUR_2017
1668	rs2519093	chr9:136141870	C	T	Heel bone mineral density left	Neale B	UKBB	European	2017	0.02482	0.005306	2.92e-06	+	106254	0	106254	1	IVNT	Neale-B_UKBB_EUR_2017
3616	rs2519093	chr9:136141870	C	T	Heel bone mineral density left	Neale B	UKBB	European	2017	0.02482	0.005306	2.92e-06	+	106254	0	106254	1	IVNT	Neale-B_UKBB_EUR_2017
4124	rs2519093	chr9:136141870	C	T	Heel bone mineral density left	Neale B	UKBB	European	2017	0.02482	0.005306	2.92e-06	+	106254	0	106254	1	IVNT	Neale-B_UKBB_EUR_2017
4296	rs2519093	chr9:136141870	C	T	Heel bone mineral density left	Neale B	UKBB	European	2017	0.02482	0.005306	2.92e-06	+	106254	0	106254	1	IVNT	Neale-B_UKBB_EUR_2017
1669	rs2519093	chr9:136141870	C	T	Heel bone mineral density right	Neale B	UKBB	European	2017	0.02572	0.005274	1.08e-06	+	106251	0	106251	1	IVNT	Neale-B_UKBB_EUR_2017
3617	rs2519093	chr9:136141870	C	T	Heel bone mineral density right	Neale B	UKBB	European	2017	0.02572	0.005274	1.08e-06	+	106251	0	106251	1	IVNT	Neale-B_UKBB_EUR_2017
4125	rs2519093	chr9:136141870	C	T	Heel bone mineral density right	Neale B	UKBB	European	2017	0.02572	0.005274	1.08e-06	+	106251	0	106251	1	IVNT	Neale-B_UKBB_EUR_2017
4297	rs2519093	chr9:136141870	C	T	Heel bone mineral density right	Neale B	UKBB	European	2017	0.02572	0.005274	1.08e-06	+	106251	0	106251	1	IVNT	Neale-B_UKBB_EUR_2017
1625	rs2519093	chr9:136141870	C	T	Hematocrit	Astle W	27863252	European	2016	0.07575	0.004561	6.1e-62	+	173480	0	173480	2	IVNT	Astle-W_Blood-Cell-Traits_EUR_2016
3573	rs2519093	chr9:136141870	C	T	Hematocrit	Astle W	27863252	European	2016	0.07575	0.004561	6.1e-62	+	173480	0	173480	2	IVNT	Astle-W_Blood-Cell-Traits_EUR_2016
4081	rs2519093	chr9:136141870	C	T	Hematocrit	Astle W	27863252	European	2016	0.07575	0.004561	6.1e-62	+	173480	0	173480	2	IVNT	Astle-W_Blood-Cell-Traits_EUR_2016
4253	rs2519093	chr9:136141870	C	T	Hematocrit	Astle W	27863252	European	2016	0.07575	0.004561	6.1e-62	+	173480	0	173480	2	IVNT	Astle-W_Blood-Cell-Traits_EUR_2016
1626	rs2519093	chr9:136141870	C	T	Hemoglobin concentration	Astle W	27863252	European	2016	0.08084	0.004581	1.07e-69	+	173480	0	173480	2	IVNT	Astle-W_Blood-Cell-Traits_EUR_2016
3574	rs2519093	chr9:136141870	C	T	Hemoglobin concentration	Astle W	27863252	European	2016	0.08084	0.004581	1.07e-69	+	173480	0	173480	2	IVNT	Astle-W_Blood-Cell-Traits_EUR_2016
4082	rs2519093	chr9:136141870	C	T	Hemoglobin concentration	Astle W	27863252	European	2016	0.08084	0.004581	1.07e-69	+	173480	0	173480	2	IVNT	Astle-W_Blood-Cell-Traits_EUR_2016
4254	rs2519093	chr9:136141870	C	T	Hemoglobin concentration	Astle W	27863252	European	2016	0.08084	0.004581	1.07e-69	+	173480	0	173480	2	IVNT	Astle-W_Blood-Cell-Traits_EUR_2016
1693	rs2519093	chr9:136141870	C	T	High grade serous ovarian cancer	Phelan M	28346442	European	2017	-0.1304	0.0196	3.26e-11	-	53978	13037	40941	63	log OR	Phelan-M_HGSOC_EUR_2017
3641	rs2519093	chr9:136141870	C	T	High grade serous ovarian cancer	Phelan M	28346442	European	2017	-0.1304	0.0196	3.26e-11	-	53978	13037	40941	63	log OR	Phelan-M_HGSOC_EUR_2017
4149	rs2519093	chr9:136141870	C	T	High grade serous ovarian cancer	Phelan M	28346442	European	2017	-0.1304	0.0196	3.26e-11	-	53978	13037	40941	63	log OR	Phelan-M_HGSOC_EUR_2017
4321	rs2519093	chr9:136141870	C	T	High grade serous ovarian cancer	Phelan M	28346442	European	2017	-0.1304	0.0196	3.26e-11	-	53978	13037	40941	63	log OR	Phelan-M_HGSOC_EUR_2017
1670	rs2519093	chr9:136141870	C	T	Illnesses of father: heart disease	Neale B	UKBB	European	2017	-0.009307	0.001561	2.48e-09	-	298237	97385	200852	1	risk diff	Neale-B_UKBB_EUR_2017
3618	rs2519093	chr9:136141870	C	T	Illnesses of father: heart disease	Neale B	UKBB	European	2017	-0.009307	0.001561	2.48e-09	-	298237	97385	200852	1	risk diff	Neale-B_UKBB_EUR_2017
4126	rs2519093	chr9:136141870	C	T	Illnesses of father: heart disease	Neale B	UKBB	European	2017	-0.009307	0.001561	2.48e-09	-	298237	97385	200852	1	risk diff	Neale-B_UKBB_EUR_2017
4298	rs2519093	chr9:136141870	C	T	Illnesses of father: heart disease	Neale B	UKBB	European	2017	-0.009307	0.001561	2.48e-09	-	298237	97385	200852	1	risk diff	Neale-B_UKBB_EUR_2017
1671	rs2519093	chr9:136141870	C	T	Impedance of arm left	Neale B	UKBB	European	2017	-0.015	0.002208	1.1e-11	-	331292	0	331292	1	IVNT	Neale-B_UKBB_EUR_2017
3619	rs2519093	chr9:136141870	C	T	Impedance of arm left	Neale B	UKBB	European	2017	-0.015	0.002208	1.1e-11	-	331292	0	331292	1	IVNT	Neale-B_UKBB_EUR_2017
4127	rs2519093	chr9:136141870	C	T	Impedance of arm left	Neale B	UKBB	European	2017	-0.015	0.002208	1.1e-11	-	331292	0	331292	1	IVNT	Neale-B_UKBB_EUR_2017
4299	rs2519093	chr9:136141870	C	T	Impedance of arm left	Neale B	UKBB	European	2017	-0.015	0.002208	1.1e-11	-	331292	0	331292	1	IVNT	Neale-B_UKBB_EUR_2017
1672	rs2519093	chr9:136141870	C	T	Impedance of arm right	Neale B	UKBB	European	2017	-0.01414	0.002198	1.24e-10	-	331279	0	331279	1	IVNT	Neale-B_UKBB_EUR_2017
3620	rs2519093	chr9:136141870	C	T	Impedance of arm right	Neale B	UKBB	European	2017	-0.01414	0.002198	1.24e-10	-	331279	0	331279	1	IVNT	Neale-B_UKBB_EUR_2017
4128	rs2519093	chr9:136141870	C	T	Impedance of arm right	Neale B	UKBB	European	2017	-0.01414	0.002198	1.24e-10	-	331279	0	331279	1	IVNT	Neale-B_UKBB_EUR_2017
4300	rs2519093	chr9:136141870	C	T	Impedance of arm right	Neale B	UKBB	European	2017	-0.01414	0.002198	1.24e-10	-	331279	0	331279	1	IVNT	Neale-B_UKBB_EUR_2017
1673	rs2519093	chr9:136141870	C	T	Impedance of leg left	Neale B	UKBB	European	2017	0.02073	0.00285	3.54e-13	+	331296	0	331296	1	IVNT	Neale-B_UKBB_EUR_2017
3621	rs2519093	chr9:136141870	C	T	Impedance of leg left	Neale B	UKBB	European	2017	0.02073	0.00285	3.54e-13	+	331296	0	331296	1	IVNT	Neale-B_UKBB_EUR_2017
4129	rs2519093	chr9:136141870	C	T	Impedance of leg left	Neale B	UKBB	European	2017	0.02073	0.00285	3.54e-13	+	331296	0	331296	1	IVNT	Neale-B_UKBB_EUR_2017
4301	rs2519093	chr9:136141870	C	T	Impedance of leg left	Neale B	UKBB	European	2017	0.02073	0.00285	3.54e-13	+	331296	0	331296	1	IVNT	Neale-B_UKBB_EUR_2017
1674	rs2519093	chr9:136141870	C	T	Impedance of leg right	Neale B	UKBB	European	2017	0.01745	0.002828	6.86e-10	+	331301	0	331301	1	IVNT	Neale-B_UKBB_EUR_2017
3622	rs2519093	chr9:136141870	C	T	Impedance of leg right	Neale B	UKBB	European	2017	0.01745	0.002828	6.86e-10	+	331301	0	331301	1	IVNT	Neale-B_UKBB_EUR_2017
4130	rs2519093	chr9:136141870	C	T	Impedance of leg right	Neale B	UKBB	European	2017	0.01745	0.002828	6.86e-10	+	331301	0	331301	1	IVNT	Neale-B_UKBB_EUR_2017
4302	rs2519093	chr9:136141870	C	T	Impedance of leg right	Neale B	UKBB	European	2017	0.01745	0.002828	6.86e-10	+	331301	0	331301	1	IVNT	Neale-B_UKBB_EUR_2017
1694	rs2519093	chr9:136141870	C	T	Invasive ovarian cancer	Phelan M	28346442	European	2017	-0.09776	0.01664	4.29e-09	-	63347	22406	40941	63	log OR	Phelan-M_Invasive-ovarian-cancer_EUR_2017
3642	rs2519093	chr9:136141870	C	T	Invasive ovarian cancer	Phelan M	28346442	European	2017	-0.09776	0.01664	4.29e-09	-	63347	22406	40941	63	log OR	Phelan-M_Invasive-ovarian-cancer_EUR_2017
4150	rs2519093	chr9:136141870	C	T	Invasive ovarian cancer	Phelan M	28346442	European	2017	-0.09776	0.01664	4.29e-09	-	63347	22406	40941	63	log OR	Phelan-M_Invasive-ovarian-cancer_EUR_2017
4322	rs2519093	chr9:136141870	C	T	Invasive ovarian cancer	Phelan M	28346442	European	2017	-0.09776	0.01664	4.29e-09	-	63347	22406	40941	63	log OR	Phelan-M_Invasive-ovarian-cancer_EUR_2017
1642	rs2519093	chr9:136141870	C	T	Low density lipoprotein	GLGC	24097068	European	2013	-0.0794	0.0066	1.25e-30	-	82683	0	82683	60	IVNT	GLGC_LDL_EUR_2013
3590	rs2519093	chr9:136141870	C	T	Low density lipoprotein	GLGC	24097068	European	2013	-0.0794	0.0066	1.25e-30	-	82683	0	82683	60	IVNT	GLGC_LDL_EUR_2013
4098	rs2519093	chr9:136141870	C	T	Low density lipoprotein	GLGC	24097068	European	2013	-0.0794	0.0066	1.25e-30	-	82683	0	82683	60	IVNT	GLGC_LDL_EUR_2013
4270	rs2519093	chr9:136141870	C	T	Low density lipoprotein	GLGC	24097068	European	2013	-0.0794	0.0066	1.25e-30	-	82683	0	82683	60	IVNT	GLGC_LDL_EUR_2013
1627	rs2519093	chr9:136141870	C	T	Lymphocyte percentage of white cells	Astle W	27863252	European	2016	-0.02545	0.004599	3.11e-08	-	173480	0	173480	2	IVNT	Astle-W_Blood-Cell-Traits_EUR_2016
3575	rs2519093	chr9:136141870	C	T	Lymphocyte percentage of white cells	Astle W	27863252	European	2016	-0.02545	0.004599	3.11e-08	-	173480	0	173480	2	IVNT	Astle-W_Blood-Cell-Traits_EUR_2016
4083	rs2519093	chr9:136141870	C	T	Lymphocyte percentage of white cells	Astle W	27863252	European	2016	-0.02545	0.004599	3.11e-08	-	173480	0	173480	2	IVNT	Astle-W_Blood-Cell-Traits_EUR_2016
4255	rs2519093	chr9:136141870	C	T	Lymphocyte percentage of white cells	Astle W	27863252	European	2016	-0.02545	0.004599	3.11e-08	-	173480	0	173480	2	IVNT	Astle-W_Blood-Cell-Traits_EUR_2016
1675	rs2519093	chr9:136141870	C	T	Medication for cholesterol, blood pressure or diabetes: cholesterol lowering medication	Neale B	UKBB	European	2017	-0.01271	0.001947	6.82e-11	-	154702	35840	118862	1	risk diff	Neale-B_UKBB_EUR_2017
3623	rs2519093	chr9:136141870	C	T	Medication for cholesterol, blood pressure or diabetes: cholesterol lowering medication	Neale B	UKBB	European	2017	-0.01271	0.001947	6.82e-11	-	154702	35840	118862	1	risk diff	Neale-B_UKBB_EUR_2017
4131	rs2519093	chr9:136141870	C	T	Medication for cholesterol, blood pressure or diabetes: cholesterol lowering medication	Neale B	UKBB	European	2017	-0.01271	0.001947	6.82e-11	-	154702	35840	118862	1	risk diff	Neale-B_UKBB_EUR_2017
4303	rs2519093	chr9:136141870	C	T	Medication for cholesterol, blood pressure or diabetes: cholesterol lowering medication	Neale B	UKBB	European	2017	-0.01271	0.001947	6.82e-11	-	154702	35840	118862	1	risk diff	Neale-B_UKBB_EUR_2017
1628	rs2519093	chr9:136141870	C	T	Monocyte count	Astle W	27863252	European	2016	0.04531	0.004608	7.96e-23	+	173480	0	173480	2	IVNT	Astle-W_Blood-Cell-Traits_EUR_2016
3576	rs2519093	chr9:136141870	C	T	Monocyte count	Astle W	27863252	European	2016	0.04531	0.004608	7.96e-23	+	173480	0	173480	2	IVNT	Astle-W_Blood-Cell-Traits_EUR_2016
4084	rs2519093	chr9:136141870	C	T	Monocyte count	Astle W	27863252	European	2016	0.04531	0.004608	7.96e-23	+	173480	0	173480	2	IVNT	Astle-W_Blood-Cell-Traits_EUR_2016
4256	rs2519093	chr9:136141870	C	T	Monocyte count	Astle W	27863252	European	2016	0.04531	0.004608	7.96e-23	+	173480	0	173480	2	IVNT	Astle-W_Blood-Cell-Traits_EUR_2016
1629	rs2519093	chr9:136141870	C	T	Myeloid white cell count	Astle W	27863252	European	2016	0.04525	0.004647	2.07e-22	+	173480	0	173480	2	IVNT	Astle-W_Blood-Cell-Traits_EUR_2016
3577	rs2519093	chr9:136141870	C	T	Myeloid white cell count	Astle W	27863252	European	2016	0.04525	0.004647	2.07e-22	+	173480	0	173480	2	IVNT	Astle-W_Blood-Cell-Traits_EUR_2016
4085	rs2519093	chr9:136141870	C	T	Myeloid white cell count	Astle W	27863252	European	2016	0.04525	0.004647	2.07e-22	+	173480	0	173480	2	IVNT	Astle-W_Blood-Cell-Traits_EUR_2016
4257	rs2519093	chr9:136141870	C	T	Myeloid white cell count	Astle W	27863252	European	2016	0.04525	0.004647	2.07e-22	+	173480	0	173480	2	IVNT	Astle-W_Blood-Cell-Traits_EUR_2016
1640	rs2519093	chr9:136141870	C	T	Myocardial infarction	CARDIoGRAMplusC4D	26343387	Mixed	2015	-0.1109	0.01316	3.53e-17	-	167181	43677	123504	48	log OR	CARDIoGRAMplusC4D_MI_Mixed_2015
3588	rs2519093	chr9:136141870	C	T	Myocardial infarction	CARDIoGRAMplusC4D	26343387	Mixed	2015	-0.1109	0.01316	3.53e-17	-	167181	43677	123504	48	log OR	CARDIoGRAMplusC4D_MI_Mixed_2015
4096	rs2519093	chr9:136141870	C	T	Myocardial infarction	CARDIoGRAMplusC4D	26343387	Mixed	2015	-0.1109	0.01316	3.53e-17	-	167181	43677	123504	48	log OR	CARDIoGRAMplusC4D_MI_Mixed_2015
4268	rs2519093	chr9:136141870	C	T	Myocardial infarction	CARDIoGRAMplusC4D	26343387	Mixed	2015	-0.1109	0.01316	3.53e-17	-	167181	43677	123504	48	log OR	CARDIoGRAMplusC4D_MI_Mixed_2015
1630	rs2519093	chr9:136141870	C	T	Neutrophil count	Astle W	27863252	European	2016	0.04034	0.004624	2.7e-18	+	173480	0	173480	2	IVNT	Astle-W_Blood-Cell-Traits_EUR_2016
3578	rs2519093	chr9:136141870	C	T	Neutrophil count	Astle W	27863252	European	2016	0.04034	0.004624	2.7e-18	+	173480	0	173480	2	IVNT	Astle-W_Blood-Cell-Traits_EUR_2016
4086	rs2519093	chr9:136141870	C	T	Neutrophil count	Astle W	27863252	European	2016	0.04034	0.004624	2.7e-18	+	173480	0	173480	2	IVNT	Astle-W_Blood-Cell-Traits_EUR_2016
4258	rs2519093	chr9:136141870	C	T	Neutrophil count	Astle W	27863252	European	2016	0.04034	0.004624	2.7e-18	+	173480	0	173480	2	IVNT	Astle-W_Blood-Cell-Traits_EUR_2016
1676	rs2519093	chr9:136141870	C	T	No blood clot, bronchitis, emphysema, asthma, rhinitis, eczema or allergy diagnosed by doctor	Neale B	UKBB	European	2017	0.01378	0.001464	5.03e-21	+	336782	228530	108252	1	risk diff	Neale-B_UKBB_EUR_2017
3624	rs2519093	chr9:136141870	C	T	No blood clot, bronchitis, emphysema, asthma, rhinitis, eczema or allergy diagnosed by doctor	Neale B	UKBB	European	2017	0.01378	0.001464	5.03e-21	+	336782	228530	108252	1	risk diff	Neale-B_UKBB_EUR_2017
4132	rs2519093	chr9:136141870	C	T	No blood clot, bronchitis, emphysema, asthma, rhinitis, eczema or allergy diagnosed by doctor	Neale B	UKBB	European	2017	0.01378	0.001464	5.03e-21	+	336782	228530	108252	1	risk diff	Neale-B_UKBB_EUR_2017
4304	rs2519093	chr9:136141870	C	T	No blood clot, bronchitis, emphysema, asthma, rhinitis, eczema or allergy diagnosed by doctor	Neale B	UKBB	European	2017	0.01378	0.001464	5.03e-21	+	336782	228530	108252	1	risk diff	Neale-B_UKBB_EUR_2017
1677	rs2519093	chr9:136141870	C	T	Peak expiratory flow	Neale B	UKBB	European	2017	0.01817	0.002781	6.36e-11	+	307638	0	307638	1	IVNT	Neale-B_UKBB_EUR_2017
3625	rs2519093	chr9:136141870	C	T	Peak expiratory flow	Neale B	UKBB	European	2017	0.01817	0.002781	6.36e-11	+	307638	0	307638	1	IVNT	Neale-B_UKBB_EUR_2017
4133	rs2519093	chr9:136141870	C	T	Peak expiratory flow	Neale B	UKBB	European	2017	0.01817	0.002781	6.36e-11	+	307638	0	307638	1	IVNT	Neale-B_UKBB_EUR_2017
4305	rs2519093	chr9:136141870	C	T	Peak expiratory flow	Neale B	UKBB	European	2017	0.01817	0.002781	6.36e-11	+	307638	0	307638	1	IVNT	Neale-B_UKBB_EUR_2017
1678	rs2519093	chr9:136141870	C	T	Phlebitis and thrombophlebitis	Neale B	UKBB	European	2017	-0.002734	0.0002164	1.37e-36	-	337199	1613	335586	1	risk diff	Neale-B_UKBB_EUR_2017
3626	rs2519093	chr9:136141870	C	T	Phlebitis and thrombophlebitis	Neale B	UKBB	European	2017	-0.002734	0.0002164	1.37e-36	-	337199	1613	335586	1	risk diff	Neale-B_UKBB_EUR_2017
4134	rs2519093	chr9:136141870	C	T	Phlebitis and thrombophlebitis	Neale B	UKBB	European	2017	-0.002734	0.0002164	1.37e-36	-	337199	1613	335586	1	risk diff	Neale-B_UKBB_EUR_2017
4306	rs2519093	chr9:136141870	C	T	Phlebitis and thrombophlebitis	Neale B	UKBB	European	2017	-0.002734	0.0002164	1.37e-36	-	337199	1613	335586	1	risk diff	Neale-B_UKBB_EUR_2017
1631	rs2519093	chr9:136141870	C	T	Platelet distribution width	Astle W	27863252	European	2016	0.02816	0.00464	1.29e-09	+	173480	0	173480	2	IVNT	Astle-W_Blood-Cell-Traits_EUR_2016
3579	rs2519093	chr9:136141870	C	T	Platelet distribution width	Astle W	27863252	European	2016	0.02816	0.00464	1.29e-09	+	173480	0	173480	2	IVNT	Astle-W_Blood-Cell-Traits_EUR_2016
4087	rs2519093	chr9:136141870	C	T	Platelet distribution width	Astle W	27863252	European	2016	0.02816	0.00464	1.29e-09	+	173480	0	173480	2	IVNT	Astle-W_Blood-Cell-Traits_EUR_2016
4259	rs2519093	chr9:136141870	C	T	Platelet distribution width	Astle W	27863252	European	2016	0.02816	0.00464	1.29e-09	+	173480	0	173480	2	IVNT	Astle-W_Blood-Cell-Traits_EUR_2016
1679	rs2519093	chr9:136141870	C	T	Pulmonary embolism	Neale B	UKBB	European	2017	-0.001925	0.0001881	1.41e-24	-	337199	1218	335981	1	risk diff	Neale-B_UKBB_EUR_2017
3627	rs2519093	chr9:136141870	C	T	Pulmonary embolism	Neale B	UKBB	European	2017	-0.001925	0.0001881	1.41e-24	-	337199	1218	335981	1	risk diff	Neale-B_UKBB_EUR_2017
4135	rs2519093	chr9:136141870	C	T	Pulmonary embolism	Neale B	UKBB	European	2017	-0.001925	0.0001881	1.41e-24	-	337199	1218	335981	1	risk diff	Neale-B_UKBB_EUR_2017
4307	rs2519093	chr9:136141870	C	T	Pulmonary embolism	Neale B	UKBB	European	2017	-0.001925	0.0001881	1.41e-24	-	337199	1218	335981	1	risk diff	Neale-B_UKBB_EUR_2017
1680	rs2519093	chr9:136141870	C	T	Pulse rate	Neale B	UKBB	European	2017	0.01671	0.003215	2.02e-07	+	317756	0	317756	1	IVNT	Neale-B_UKBB_EUR_2017
3628	rs2519093	chr9:136141870	C	T	Pulse rate	Neale B	UKBB	European	2017	0.01671	0.003215	2.02e-07	+	317756	0	317756	1	IVNT	Neale-B_UKBB_EUR_2017
4136	rs2519093	chr9:136141870	C	T	Pulse rate	Neale B	UKBB	European	2017	0.01671	0.003215	2.02e-07	+	317756	0	317756	1	IVNT	Neale-B_UKBB_EUR_2017
4308	rs2519093	chr9:136141870	C	T	Pulse rate	Neale B	UKBB	European	2017	0.01671	0.003215	2.02e-07	+	317756	0	317756	1	IVNT	Neale-B_UKBB_EUR_2017
1632	rs2519093	chr9:136141870	C	T	Red blood cell count	Astle W	27863252	European	2016	0.07537	0.004594	1.75e-60	+	173480	0	173480	2	IVNT	Astle-W_Blood-Cell-Traits_EUR_2016
3580	rs2519093	chr9:136141870	C	T	Red blood cell count	Astle W	27863252	European	2016	0.07537	0.004594	1.75e-60	+	173480	0	173480	2	IVNT	Astle-W_Blood-Cell-Traits_EUR_2016
4088	rs2519093	chr9:136141870	C	T	Red blood cell count	Astle W	27863252	European	2016	0.07537	0.004594	1.75e-60	+	173480	0	173480	2	IVNT	Astle-W_Blood-Cell-Traits_EUR_2016
4260	rs2519093	chr9:136141870	C	T	Red blood cell count	Astle W	27863252	European	2016	0.07537	0.004594	1.75e-60	+	173480	0	173480	2	IVNT	Astle-W_Blood-Cell-Traits_EUR_2016
1633	rs2519093	chr9:136141870	C	T	Red cell distribution width	Astle W	27863252	European	2016	-0.03338	0.004572	2.87e-13	-	173480	0	173480	2	IVNT	Astle-W_Blood-Cell-Traits_EUR_2016
3581	rs2519093	chr9:136141870	C	T	Red cell distribution width	Astle W	27863252	European	2016	-0.03338	0.004572	2.87e-13	-	173480	0	173480	2	IVNT	Astle-W_Blood-Cell-Traits_EUR_2016
4089	rs2519093	chr9:136141870	C	T	Red cell distribution width	Astle W	27863252	European	2016	-0.03338	0.004572	2.87e-13	-	173480	0	173480	2	IVNT	Astle-W_Blood-Cell-Traits_EUR_2016
4261	rs2519093	chr9:136141870	C	T	Red cell distribution width	Astle W	27863252	European	2016	-0.03338	0.004572	2.87e-13	-	173480	0	173480	2	IVNT	Astle-W_Blood-Cell-Traits_EUR_2016
1634	rs2519093	chr9:136141870	C	T	Reticulocyte count	Astle W	27863252	European	2016	0.02345	0.004637	4.25e-07	+	173480	0	173480	2	IVNT	Astle-W_Blood-Cell-Traits_EUR_2016
3582	rs2519093	chr9:136141870	C	T	Reticulocyte count	Astle W	27863252	European	2016	0.02345	0.004637	4.25e-07	+	173480	0	173480	2	IVNT	Astle-W_Blood-Cell-Traits_EUR_2016
4090	rs2519093	chr9:136141870	C	T	Reticulocyte count	Astle W	27863252	European	2016	0.02345	0.004637	4.25e-07	+	173480	0	173480	2	IVNT	Astle-W_Blood-Cell-Traits_EUR_2016
4262	rs2519093	chr9:136141870	C	T	Reticulocyte count	Astle W	27863252	European	2016	0.02345	0.004637	4.25e-07	+	173480	0	173480	2	IVNT	Astle-W_Blood-Cell-Traits_EUR_2016
1681	rs2519093	chr9:136141870	C	T	Self-reported deep venous thrombosis	Neale B	UKBB	European	2017	-0.007135	0.0004397	3.4e-59	-	337159	6767	330392	1	risk diff	Neale-B_UKBB_EUR_2017
3629	rs2519093	chr9:136141870	C	T	Self-reported deep venous thrombosis	Neale B	UKBB	European	2017	-0.007135	0.0004397	3.4e-59	-	337159	6767	330392	1	risk diff	Neale-B_UKBB_EUR_2017
4137	rs2519093	chr9:136141870	C	T	Self-reported deep venous thrombosis	Neale B	UKBB	European	2017	-0.007135	0.0004397	3.4e-59	-	337159	6767	330392	1	risk diff	Neale-B_UKBB_EUR_2017
4309	rs2519093	chr9:136141870	C	T	Self-reported deep venous thrombosis	Neale B	UKBB	European	2017	-0.007135	0.0004397	3.4e-59	-	337159	6767	330392	1	risk diff	Neale-B_UKBB_EUR_2017
1682	rs2519093	chr9:136141870	C	T	Self-reported high cholesterol	Neale B	UKBB	European	2017	-0.009841	0.001024	7.63e-22	-	337159	41296	295863	1	risk diff	Neale-B_UKBB_EUR_2017
3630	rs2519093	chr9:136141870	C	T	Self-reported high cholesterol	Neale B	UKBB	European	2017	-0.009841	0.001024	7.63e-22	-	337159	41296	295863	1	risk diff	Neale-B_UKBB_EUR_2017
4138	rs2519093	chr9:136141870	C	T	Self-reported high cholesterol	Neale B	UKBB	European	2017	-0.009841	0.001024	7.63e-22	-	337159	41296	295863	1	risk diff	Neale-B_UKBB_EUR_2017
4310	rs2519093	chr9:136141870	C	T	Self-reported high cholesterol	Neale B	UKBB	European	2017	-0.009841	0.001024	7.63e-22	-	337159	41296	295863	1	risk diff	Neale-B_UKBB_EUR_2017
1683	rs2519093	chr9:136141870	C	T	Self-reported hypertension	Neale B	UKBB	European	2017	0.00725	0.001372	1.25e-07	+	337159	87690	249469	1	risk diff	Neale-B_UKBB_EUR_2017
3631	rs2519093	chr9:136141870	C	T	Self-reported hypertension	Neale B	UKBB	European	2017	0.00725	0.001372	1.25e-07	+	337159	87690	249469	1	risk diff	Neale-B_UKBB_EUR_2017
4139	rs2519093	chr9:136141870	C	T	Self-reported hypertension	Neale B	UKBB	European	2017	0.00725	0.001372	1.25e-07	+	337159	87690	249469	1	risk diff	Neale-B_UKBB_EUR_2017
4311	rs2519093	chr9:136141870	C	T	Self-reported hypertension	Neale B	UKBB	European	2017	0.00725	0.001372	1.25e-07	+	337159	87690	249469	1	risk diff	Neale-B_UKBB_EUR_2017
1684	rs2519093	chr9:136141870	C	T	Self-reported pulmonary embolism + or - dvt	Neale B	UKBB	European	2017	-0.003774	0.0002847	4.18e-40	-	337159	2801	334358	1	risk diff	Neale-B_UKBB_EUR_2017
3632	rs2519093	chr9:136141870	C	T	Self-reported pulmonary embolism + or - dvt	Neale B	UKBB	European	2017	-0.003774	0.0002847	4.18e-40	-	337159	2801	334358	1	risk diff	Neale-B_UKBB_EUR_2017
4140	rs2519093	chr9:136141870	C	T	Self-reported pulmonary embolism + or - dvt	Neale B	UKBB	European	2017	-0.003774	0.0002847	4.18e-40	-	337159	2801	334358	1	risk diff	Neale-B_UKBB_EUR_2017
4312	rs2519093	chr9:136141870	C	T	Self-reported pulmonary embolism + or - dvt	Neale B	UKBB	European	2017	-0.003774	0.0002847	4.18e-40	-	337159	2801	334358	1	risk diff	Neale-B_UKBB_EUR_2017
1695	rs2519093	chr9:136141870	C	T	Serous invasive ovarian cancer	Phelan M	28346442	European	2017	-0.1212	0.01909	2.37e-10	-	54990	14049	40941	63	log OR	Phelan-M_Serous-Invasive-Ovarian-Cancer_EUR_2017
3643	rs2519093	chr9:136141870	C	T	Serous invasive ovarian cancer	Phelan M	28346442	European	2017	-0.1212	0.01909	2.37e-10	-	54990	14049	40941	63	log OR	Phelan-M_Serous-Invasive-Ovarian-Cancer_EUR_2017
4151	rs2519093	chr9:136141870	C	T	Serous invasive ovarian cancer	Phelan M	28346442	European	2017	-0.1212	0.01909	2.37e-10	-	54990	14049	40941	63	log OR	Phelan-M_Serous-Invasive-Ovarian-Cancer_EUR_2017
4323	rs2519093	chr9:136141870	C	T	Serous invasive ovarian cancer	Phelan M	28346442	European	2017	-0.1212	0.01909	2.37e-10	-	54990	14049	40941	63	log OR	Phelan-M_Serous-Invasive-Ovarian-Cancer_EUR_2017
1685	rs2519093	chr9:136141870	C	T	Sitting height	Neale B	UKBB	European	2017	0.01335	0.002416	3.27e-08	+	336172	0	336172	1	IVNT	Neale-B_UKBB_EUR_2017
3633	rs2519093	chr9:136141870	C	T	Sitting height	Neale B	UKBB	European	2017	0.01335	0.002416	3.27e-08	+	336172	0	336172	1	IVNT	Neale-B_UKBB_EUR_2017
4141	rs2519093	chr9:136141870	C	T	Sitting height	Neale B	UKBB	European	2017	0.01335	0.002416	3.27e-08	+	336172	0	336172	1	IVNT	Neale-B_UKBB_EUR_2017
4313	rs2519093	chr9:136141870	C	T	Sitting height	Neale B	UKBB	European	2017	0.01335	0.002416	3.27e-08	+	336172	0	336172	1	IVNT	Neale-B_UKBB_EUR_2017
1635	rs2519093	chr9:136141870	C	T	Sum basophil neutrophil counts	Astle W	27863252	European	2016	0.04088	0.004632	1.09e-18	+	173480	0	173480	2	IVNT	Astle-W_Blood-Cell-Traits_EUR_2016
3583	rs2519093	chr9:136141870	C	T	Sum basophil neutrophil counts	Astle W	27863252	European	2016	0.04088	0.004632	1.09e-18	+	173480	0	173480	2	IVNT	Astle-W_Blood-Cell-Traits_EUR_2016
4091	rs2519093	chr9:136141870	C	T	Sum basophil neutrophil counts	Astle W	27863252	European	2016	0.04088	0.004632	1.09e-18	+	173480	0	173480	2	IVNT	Astle-W_Blood-Cell-Traits_EUR_2016
4263	rs2519093	chr9:136141870	C	T	Sum basophil neutrophil counts	Astle W	27863252	European	2016	0.04088	0.004632	1.09e-18	+	173480	0	173480	2	IVNT	Astle-W_Blood-Cell-Traits_EUR_2016
1636	rs2519093	chr9:136141870	C	T	Sum eosinophil basophil counts	Astle W	27863252	European	2016	0.02665	0.00461	7.45e-09	+	173480	0	173480	2	IVNT	Astle-W_Blood-Cell-Traits_EUR_2016
3584	rs2519093	chr9:136141870	C	T	Sum eosinophil basophil counts	Astle W	27863252	European	2016	0.02665	0.00461	7.45e-09	+	173480	0	173480	2	IVNT	Astle-W_Blood-Cell-Traits_EUR_2016
4092	rs2519093	chr9:136141870	C	T	Sum eosinophil basophil counts	Astle W	27863252	European	2016	0.02665	0.00461	7.45e-09	+	173480	0	173480	2	IVNT	Astle-W_Blood-Cell-Traits_EUR_2016
4264	rs2519093	chr9:136141870	C	T	Sum eosinophil basophil counts	Astle W	27863252	European	2016	0.02665	0.00461	7.45e-09	+	173480	0	173480	2	IVNT	Astle-W_Blood-Cell-Traits_EUR_2016
1637	rs2519093	chr9:136141870	C	T	Sum neutrophil eosinophil counts	Astle W	27863252	European	2016	0.04147	0.004629	3.28e-19	+	173480	0	173480	2	IVNT	Astle-W_Blood-Cell-Traits_EUR_2016
3585	rs2519093	chr9:136141870	C	T	Sum neutrophil eosinophil counts	Astle W	27863252	European	2016	0.04147	0.004629	3.28e-19	+	173480	0	173480	2	IVNT	Astle-W_Blood-Cell-Traits_EUR_2016
4093	rs2519093	chr9:136141870	C	T	Sum neutrophil eosinophil counts	Astle W	27863252	European	2016	0.04147	0.004629	3.28e-19	+	173480	0	173480	2	IVNT	Astle-W_Blood-Cell-Traits_EUR_2016
4265	rs2519093	chr9:136141870	C	T	Sum neutrophil eosinophil counts	Astle W	27863252	European	2016	0.04147	0.004629	3.28e-19	+	173480	0	173480	2	IVNT	Astle-W_Blood-Cell-Traits_EUR_2016
1643	rs2519093	chr9:136141870	C	T	Total cholesterol	GLGC	24097068	European	2013	-0.0703	0.0063	1.22e-26	-	92171	0	92171	60	IVNT	GLGC_TC_EUR_2013
3591	rs2519093	chr9:136141870	C	T	Total cholesterol	GLGC	24097068	European	2013	-0.0703	0.0063	1.22e-26	-	92171	0	92171	60	IVNT	GLGC_TC_EUR_2013
4099	rs2519093	chr9:136141870	C	T	Total cholesterol	GLGC	24097068	European	2013	-0.0703	0.0063	1.22e-26	-	92171	0	92171	60	IVNT	GLGC_TC_EUR_2013
4271	rs2519093	chr9:136141870	C	T	Total cholesterol	GLGC	24097068	European	2013	-0.0703	0.0063	1.22e-26	-	92171	0	92171	60	IVNT	GLGC_TC_EUR_2013
1686	rs2519093	chr9:136141870	C	T	Treatment with atorvastatin	Neale B	UKBB	European	2017	-0.002965	0.0005354	3.07e-08	-	337159	10167	326992	1	risk diff	Neale-B_UKBB_EUR_2017
3634	rs2519093	chr9:136141870	C	T	Treatment with atorvastatin	Neale B	UKBB	European	2017	-0.002965	0.0005354	3.07e-08	-	337159	10167	326992	1	risk diff	Neale-B_UKBB_EUR_2017
4142	rs2519093	chr9:136141870	C	T	Treatment with atorvastatin	Neale B	UKBB	European	2017	-0.002965	0.0005354	3.07e-08	-	337159	10167	326992	1	risk diff	Neale-B_UKBB_EUR_2017
4314	rs2519093	chr9:136141870	C	T	Treatment with atorvastatin	Neale B	UKBB	European	2017	-0.002965	0.0005354	3.07e-08	-	337159	10167	326992	1	risk diff	Neale-B_UKBB_EUR_2017
1687	rs2519093	chr9:136141870	C	T	Treatment with cholesterol lowering medication	Neale B	UKBB	European	2017	-0.009797	0.001427	6.72e-12	-	180203	22705	157498	1	risk diff	Neale-B_UKBB_EUR_2017
3635	rs2519093	chr9:136141870	C	T	Treatment with cholesterol lowering medication	Neale B	UKBB	European	2017	-0.009797	0.001427	6.72e-12	-	180203	22705	157498	1	risk diff	Neale-B_UKBB_EUR_2017
4143	rs2519093	chr9:136141870	C	T	Treatment with cholesterol lowering medication	Neale B	UKBB	European	2017	-0.009797	0.001427	6.72e-12	-	180203	22705	157498	1	risk diff	Neale-B_UKBB_EUR_2017
4315	rs2519093	chr9:136141870	C	T	Treatment with cholesterol lowering medication	Neale B	UKBB	European	2017	-0.009797	0.001427	6.72e-12	-	180203	22705	157498	1	risk diff	Neale-B_UKBB_EUR_2017
1688	rs2519093	chr9:136141870	C	T	Treatment with simvastatin	Neale B	UKBB	European	2017	-0.006029	0.0009912	1.19e-09	-	337159	38492	298667	1	risk diff	Neale-B_UKBB_EUR_2017
3636	rs2519093	chr9:136141870	C	T	Treatment with simvastatin	Neale B	UKBB	European	2017	-0.006029	0.0009912	1.19e-09	-	337159	38492	298667	1	risk diff	Neale-B_UKBB_EUR_2017
4144	rs2519093	chr9:136141870	C	T	Treatment with simvastatin	Neale B	UKBB	European	2017	-0.006029	0.0009912	1.19e-09	-	337159	38492	298667	1	risk diff	Neale-B_UKBB_EUR_2017
4316	rs2519093	chr9:136141870	C	T	Treatment with simvastatin	Neale B	UKBB	European	2017	-0.006029	0.0009912	1.19e-09	-	337159	38492	298667	1	risk diff	Neale-B_UKBB_EUR_2017
1689	rs2519093	chr9:136141870	C	T	Treatment with warfarin	Neale B	UKBB	European	2017	-0.001999	0.0003132	1.74e-10	-	337159	3404	333755	1	risk diff	Neale-B_UKBB_EUR_2017
3637	rs2519093	chr9:136141870	C	T	Treatment with warfarin	Neale B	UKBB	European	2017	-0.001999	0.0003132	1.74e-10	-	337159	3404	333755	1	risk diff	Neale-B_UKBB_EUR_2017
4145	rs2519093	chr9:136141870	C	T	Treatment with warfarin	Neale B	UKBB	European	2017	-0.001999	0.0003132	1.74e-10	-	337159	3404	333755	1	risk diff	Neale-B_UKBB_EUR_2017
4317	rs2519093	chr9:136141870	C	T	Treatment with warfarin	Neale B	UKBB	European	2017	-0.001999	0.0003132	1.74e-10	-	337159	3404	333755	1	risk diff	Neale-B_UKBB_EUR_2017
1641	rs2519093	chr9:136141870	C	T	Type II diabetes	DIAGRAM	28566273	European	2017	-0.079	0.016	7.1e-07	-	159208	26676	132532	18	log OR	DIAGRAM_T2D_EUR_2017
3589	rs2519093	chr9:136141870	C	T	Type II diabetes	DIAGRAM	28566273	European	2017	-0.079	0.016	7.1e-07	-	159208	26676	132532	18	log OR	DIAGRAM_T2D_EUR_2017
4097	rs2519093	chr9:136141870	C	T	Type II diabetes	DIAGRAM	28566273	European	2017	-0.079	0.016	7.1e-07	-	159208	26676	132532	18	log OR	DIAGRAM_T2D_EUR_2017
4269	rs2519093	chr9:136141870	C	T	Type II diabetes	DIAGRAM	28566273	European	2017	-0.079	0.016	7.1e-07	-	159208	26676	132532	18	log OR	DIAGRAM_T2D_EUR_2017
1690	rs2519093	chr9:136141870	C	T	Vascular or heart problems diagnosed by doctor: high blood pressure	Neale B	UKBB	European	2017	0.008158	0.00139	4.43e-09	+	336683	91033	245650	1	risk diff	Neale-B_UKBB_EUR_2017
3638	rs2519093	chr9:136141870	C	T	Vascular or heart problems diagnosed by doctor: high blood pressure	Neale B	UKBB	European	2017	0.008158	0.00139	4.43e-09	+	336683	91033	245650	1	risk diff	Neale-B_UKBB_EUR_2017
4146	rs2519093	chr9:136141870	C	T	Vascular or heart problems diagnosed by doctor: high blood pressure	Neale B	UKBB	European	2017	0.008158	0.00139	4.43e-09	+	336683	91033	245650	1	risk diff	Neale-B_UKBB_EUR_2017
4318	rs2519093	chr9:136141870	C	T	Vascular or heart problems diagnosed by doctor: high blood pressure	Neale B	UKBB	European	2017	0.008158	0.00139	4.43e-09	+	336683	91033	245650	1	risk diff	Neale-B_UKBB_EUR_2017
1691	rs2519093	chr9:136141870	C	T	Vascular or heart problems diagnosed by doctor: none of the above	Neale B	UKBB	European	2017	-0.006621	0.001428	3.55e-06	-	336683	236530	100153	1	risk diff	Neale-B_UKBB_EUR_2017
3639	rs2519093	chr9:136141870	C	T	Vascular or heart problems diagnosed by doctor: none of the above	Neale B	UKBB	European	2017	-0.006621	0.001428	3.55e-06	-	336683	236530	100153	1	risk diff	Neale-B_UKBB_EUR_2017
4147	rs2519093	chr9:136141870	C	T	Vascular or heart problems diagnosed by doctor: none of the above	Neale B	UKBB	European	2017	-0.006621	0.001428	3.55e-06	-	336683	236530	100153	1	risk diff	Neale-B_UKBB_EUR_2017
4319	rs2519093	chr9:136141870	C	T	Vascular or heart problems diagnosed by doctor: none of the above	Neale B	UKBB	European	2017	-0.006621	0.001428	3.55e-06	-	336683	236530	100153	1	risk diff	Neale-B_UKBB_EUR_2017
1644	rs2519093	chr9:136141870	C	T	Venous thromboembolism	Heit JA	22672568	Mixed	2012	NA	NA	1.15e-17	NA	2962	-	-	-	-	GRASP
1649	rs2519093	chr9:136141870	C	T	Venous thromboembolism	Heit JA	22672568	Mixed	2012	-0.5247	0.06515	8e-16	-	-	-	-	-	log OR	NHGRI-EBI_GWAS_Catalog
1650	rs2519093	chr9:136141870	C	T	Venous thromboembolism	Klarin D	28373160	European	2017	-0.3436	0.03262	6e-26	-	-	-	-	-	log OR	NHGRI-EBI_GWAS_Catalog
3592	rs2519093	chr9:136141870	C	T	Venous thromboembolism	Heit JA	22672568	Mixed	2012	NA	NA	1.15e-17	NA	2962	-	-	-	-	GRASP
3597	rs2519093	chr9:136141870	C	T	Venous thromboembolism	Heit JA	22672568	Mixed	2012	-0.5247	0.06515	8e-16	-	-	-	-	-	log OR	NHGRI-EBI_GWAS_Catalog
3598	rs2519093	chr9:136141870	C	T	Venous thromboembolism	Klarin D	28373160	European	2017	-0.3436	0.03262	6e-26	-	-	-	-	-	log OR	NHGRI-EBI_GWAS_Catalog
4100	rs2519093	chr9:136141870	C	T	Venous thromboembolism	Heit JA	22672568	Mixed	2012	NA	NA	1.15e-17	NA	2962	-	-	-	-	GRASP
4105	rs2519093	chr9:136141870	C	T	Venous thromboembolism	Heit JA	22672568	Mixed	2012	-0.5247	0.06515	8e-16	-	-	-	-	-	log OR	NHGRI-EBI_GWAS_Catalog
4106	rs2519093	chr9:136141870	C	T	Venous thromboembolism	Klarin D	28373160	European	2017	-0.3436	0.03262	6e-26	-	-	-	-	-	log OR	NHGRI-EBI_GWAS_Catalog
4272	rs2519093	chr9:136141870	C	T	Venous thromboembolism	Heit JA	22672568	Mixed	2012	NA	NA	1.15e-17	NA	2962	-	-	-	-	GRASP
4277	rs2519093	chr9:136141870	C	T	Venous thromboembolism	Heit JA	22672568	Mixed	2012	-0.5247	0.06515	8e-16	-	-	-	-	-	log OR	NHGRI-EBI_GWAS_Catalog
4278	rs2519093	chr9:136141870	C	T	Venous thromboembolism	Klarin D	28373160	European	2017	-0.3436	0.03262	6e-26	-	-	-	-	-	log OR	NHGRI-EBI_GWAS_Catalog
1645	rs2519093	chr9:136141870	C	T	Venous thrombosis	Germain	22675575	European	2012	NA	NA	6.86e-29	NA	4517	-	-	-	-	GRASP
3593	rs2519093	chr9:136141870	C	T	Venous thrombosis	Germain	22675575	European	2012	NA	NA	6.86e-29	NA	4517	-	-	-	-	GRASP
4101	rs2519093	chr9:136141870	C	T	Venous thrombosis	Germain	22675575	European	2012	NA	NA	6.86e-29	NA	4517	-	-	-	-	GRASP
4273	rs2519093	chr9:136141870	C	T	Venous thrombosis	Germain	22675575	European	2012	NA	NA	6.86e-29	NA	4517	-	-	-	-	GRASP
1638	rs2519093	chr9:136141870	C	T	White blood cell count	Astle W	27863252	European	2016	0.04251	0.004629	4.14e-20	+	173480	0	173480	2	IVNT	Astle-W_Blood-Cell-Traits_EUR_2016
3586	rs2519093	chr9:136141870	C	T	White blood cell count	Astle W	27863252	European	2016	0.04251	0.004629	4.14e-20	+	173480	0	173480	2	IVNT	Astle-W_Blood-Cell-Traits_EUR_2016
4094	rs2519093	chr9:136141870	C	T	White blood cell count	Astle W	27863252	European	2016	0.04251	0.004629	4.14e-20	+	173480	0	173480	2	IVNT	Astle-W_Blood-Cell-Traits_EUR_2016
4266	rs2519093	chr9:136141870	C	T	White blood cell count	Astle W	27863252	European	2016	0.04251	0.004629	4.14e-20	+	173480	0	173480	2	IVNT	Astle-W_Blood-Cell-Traits_EUR_2016
902	rs2523560	chr6:31330844	T	C	Ankylosing spondylitis	Neale B	UKBB	European	2017	-0.0002908	4.7e-05	6.13e-10	-	337199	119	337080	1	risk diff	Neale-B_UKBB_EUR_2017
903	rs2523560	chr6:31330844	T	C	Asthma	Neale B	UKBB	European	2017	0.009806	0.0007989	1.27e-34	+	336782	38791	297991	1	risk diff	Neale-B_UKBB_EUR_2017
928	rs2523560	chr6:31330844	T	C	Asthma	TAGC	29273806	European	2018	0.07182	0.01276	1.82e-08	+	127669	19954	107715	56	log OR	TAGC_Asthma_EUR_2018
929	rs2523560	chr6:31330844	T	C	Asthma	TAGC	29273806	Mixed	2018	0.05773	0.01188	1.19e-06	+	142486	23948	118538	66	log OR	TAGC_Asthma_Mixed_2018
904	rs2523560	chr6:31330844	T	C	Diabetes diagnosed by doctor	Neale B	UKBB	European	2017	0.003697	0.0005347	4.72e-12	+	336473	16183	320290	1	risk diff	Neale-B_UKBB_EUR_2017
905	rs2523560	chr6:31330844	T	C	Doctor diagnosed asthma	Neale B	UKBB	European	2017	0.0102	0.001676	1.15e-09	+	83529	10589	72940	1	risk diff	Neale-B_UKBB_EUR_2017
887	rs2523560	chr6:31330844	T	C	Eosinophil percentage of white cells	Astle W	27863252	European	2016	0.01736	0.003645	1.91e-06	+	173480	0	173480	2	IVNT	Astle-W_Blood-Cell-Traits_EUR_2016
888	rs2523560	chr6:31330844	T	C	Granulocyte percentage of myeloid white cells	Astle W	27863252	European	2016	0.03152	0.003655	6.46e-18	+	173480	0	173480	2	IVNT	Astle-W_Blood-Cell-Traits_EUR_2016
889	rs2523560	chr6:31330844	T	C	High light scatter percentage of red cells	Astle W	27863252	European	2016	-0.01715	0.003666	2.91e-06	-	173480	0	173480	2	IVNT	Astle-W_Blood-Cell-Traits_EUR_2016
890	rs2523560	chr6:31330844	T	C	High light scatter reticulocyte count	Astle W	27863252	European	2016	-0.01826	0.003666	6.32e-07	-	173480	0	173480	2	IVNT	Astle-W_Blood-Cell-Traits_EUR_2016
899	rs2523560	chr6:31330844	T	C	IgA deficiency	Bronson P	27723758	European	2016	0.2753	0.04731	5.92e-09	+	6487	1635	4852	7	log OR	Bronson-P_IgAD_EUR_2016
906	rs2523560	chr6:31330844	T	C	Illnesses of siblings: diabetes	Neale B	UKBB	European	2017	0.003606	0.0007696	2.8e-06	+	261075	21747	239328	1	risk diff	Neale-B_UKBB_EUR_2017
907	rs2523560	chr6:31330844	T	C	Insulin-dependent diabetes mellitus	Neale B	UKBB	European	2017	0.0004364	8.94e-05	1.06e-06	+	337199	431	336768	1	risk diff	Neale-B_UKBB_EUR_2017
908	rs2523560	chr6:31330844	T	C	Intestinal malabsorption	Neale B	UKBB	European	2017	0.001046	0.0001075	2.46e-22	+	337199	624	336575	1	risk diff	Neale-B_UKBB_EUR_2017
891	rs2523560	chr6:31330844	T	C	Lymphocyte count	Astle W	27863252	European	2016	-0.02122	0.003683	8.3e-09	-	173480	0	173480	2	IVNT	Astle-W_Blood-Cell-Traits_EUR_2016
909	rs2523560	chr6:31330844	T	C	Medication for cholesterol, blood pressure or diabetes: insulin	Neale B	UKBB	European	2017	0.003055	0.0004299	1.2e-12	+	154702	2116	152586	1	risk diff	Neale-B_UKBB_EUR_2017
892	rs2523560	chr6:31330844	T	C	Monocyte count	Astle W	27863252	European	2016	-0.04324	0.003654	2.66e-32	-	173480	0	173480	2	IVNT	Astle-W_Blood-Cell-Traits_EUR_2016
893	rs2523560	chr6:31330844	T	C	Monocyte percentage of white cells	Astle W	27863252	European	2016	-0.03244	0.003645	5.55e-19	-	173480	0	173480	2	IVNT	Astle-W_Blood-Cell-Traits_EUR_2016
910	rs2523560	chr6:31330844	T	C	Number of self-reported non-cancer illnesses	Neale B	UKBB	European	2017	0.01076	0.00206	1.75e-07	+	337159	0	337159	1	-	Neale-B_UKBB_EUR_2017
894	rs2523560	chr6:31330844	T	C	Platelet count	Astle W	27863252	European	2016	-0.01801	0.00373	1.37e-06	-	173480	0	173480	2	IVNT	Astle-W_Blood-Cell-Traits_EUR_2016
895	rs2523560	chr6:31330844	T	C	Plateletcrit	Astle W	27863252	European	2016	-0.01909	0.003741	3.33e-07	-	173480	0	173480	2	IVNT	Astle-W_Blood-Cell-Traits_EUR_2016
901	rs2523560	chr6:31330844	T	C	Primary sclerosing cholangitis	Ji S	27992413	European	2017	0.1939	0.03	4.39e-11	+	14890	2871	12019	3	log OR	Ji-S_PSC_EUR_2017
896	rs2523560	chr6:31330844	T	C	Reticulocyte count	Astle W	27863252	European	2016	-0.01803	0.003673	9.21e-07	-	173480	0	173480	2	IVNT	Astle-W_Blood-Cell-Traits_EUR_2016
897	rs2523560	chr6:31330844	T	C	Reticulocyte fraction of red cells	Astle W	27863252	European	2016	-0.01695	0.003671	3.88e-06	-	173480	0	173480	2	IVNT	Astle-W_Blood-Cell-Traits_EUR_2016
900	rs2523560	chr6:31330844	T	C	Rheumatoid arthritis	Stahl E	20453842	European	2010	NA	NA	6.61e-11	NA	25708	-	-	-	-	GRASP
925	rs2523560	chr6:31330844	T	C	Rheumatoid arthritis	Okada Y	24390342	East Asian	2014	-0.2357	0.02586	2.7e-20	-	22515	4873	17642	4	log OR	Okada-Y_RA_EAS_2014
926	rs2523560	chr6:31330844	T	C	Rheumatoid arthritis	Okada Y	24390342	European	2014	0.1484	0.01533	1.5e-21	+	58284	14361	43923	18	log OR	Okada-Y_RA_EUR_2014
927	rs2523560	chr6:31330844	T	C	Rheumatoid arthritis	Stahl E	20453842	European	2010	0.1625	0.02403	6.61e-11	+	25699	5538	20161	6	log OR	Stahl-E_RA_EUR_2010
911	rs2523560	chr6:31330844	T	C	Self-reported ankylosing spondylitis	Neale B	UKBB	European	2017	-0.001975	0.0001339	3.1e-49	-	337159	968	336191	1	risk diff	Neale-B_UKBB_EUR_2017
912	rs2523560	chr6:31330844	T	C	Self-reported asthma	Neale B	UKBB	European	2017	0.009668	0.0008004	1.39e-33	+	337159	39049	298110	1	risk diff	Neale-B_UKBB_EUR_2017
913	rs2523560	chr6:31330844	T	C	Self-reported diabetes	Neale B	UKBB	European	2017	0.002612	0.0004849	7.22e-08	+	337159	13243	323916	1	risk diff	Neale-B_UKBB_EUR_2017
914	rs2523560	chr6:31330844	T	C	Self-reported iritis	Neale B	UKBB	European	2017	-0.0002628	5.06e-05	2.1e-07	-	337159	138	337021	1	risk diff	Neale-B_UKBB_EUR_2017
915	rs2523560	chr6:31330844	T	C	Self-reported malabsorption or coeliac disease	Neale B	UKBB	European	2017	0.002727	0.0001638	3.33e-62	+	337159	1452	335707	1	risk diff	Neale-B_UKBB_EUR_2017
916	rs2523560	chr6:31330844	T	C	Self-reported multiple sclerosis	Neale B	UKBB	European	2017	-0.00082	0.0001507	5.34e-08	-	337159	1228	335931	1	risk diff	Neale-B_UKBB_EUR_2017
917	rs2523560	chr6:31330844	T	C	Self-reported type 1 diabetes	Neale B	UKBB	European	2017	0.0004517	7.29e-05	5.67e-10	+	337159	286	336873	1	risk diff	Neale-B_UKBB_EUR_2017
918	rs2523560	chr6:31330844	T	C	Self-reported ulcerative colitis	Neale B	UKBB	European	2017	-0.0008108	0.0001821	8.53e-06	-	337159	1795	335364	1	risk diff	Neale-B_UKBB_EUR_2017
919	rs2523560	chr6:31330844	T	C	Started insulin within one year diagnosis of diabetes	Neale B	UKBB	European	2017	0.03862	0.003854	1.46e-23	+	15397	1872	13525	1	risk diff	Neale-B_UKBB_EUR_2017
920	rs2523560	chr6:31330844	T	C	Treatment with insulin	Neale B	UKBB	European	2017	0.002169	0.0002976	3.18e-13	+	180203	1377	178826	1	risk diff	Neale-B_UKBB_EUR_2017
921	rs2523560	chr6:31330844	T	C	Treatment with insulin product	Neale B	UKBB	European	2017	0.002658	0.000247	5.18e-27	+	337159	3319	333840	1	risk diff	Neale-B_UKBB_EUR_2017
922	rs2523560	chr6:31330844	T	C	Treatment with ventolin 100micrograms inhaler	Neale B	UKBB	European	2017	0.002551	0.0004186	1.11e-09	+	337159	9712	327447	1	risk diff	Neale-B_UKBB_EUR_2017
923	rs2523560	chr6:31330844	T	C	Ulcerative colitis	Neale B	UKBB	European	2017	-0.0007585	0.0001708	9.01e-06	-	337199	1579	335620	1	risk diff	Neale-B_UKBB_EUR_2017
924	rs2523560	chr6:31330844	T	C	Wheeze or whistling in the chest in last year	Neale B	UKBB	European	2017	0.005567	0.001022	5.1e-08	+	331257	68531	262726	1	risk diff	Neale-B_UKBB_EUR_2017
898	rs2523560	chr6:31330844	T	C	White blood cell count	Astle W	27863252	European	2016	-0.0191	0.003666	1.88e-07	-	173480	0	173480	2	IVNT	Astle-W_Blood-Cell-Traits_EUR_2016
4191	rs2523589	chr6:31327334	T	G	Ankylosing spondylitis	Neale B	UKBB	European	2017	-0.0002548	4.58e-05	2.67e-08	-	337199	119	337080	1	risk diff	Neale-B_UKBB_EUR_2017
4192	rs2523589	chr6:31327334	T	G	Arm fat-free mass left	Neale B	UKBB	European	2017	-0.01282	0.001545	1.04e-16	-	331159	0	331159	1	IVNT	Neale-B_UKBB_EUR_2017
4193	rs2523589	chr6:31327334	T	G	Arm fat-free mass right	Neale B	UKBB	European	2017	-0.01225	0.001514	5.87e-16	-	331221	0	331221	1	IVNT	Neale-B_UKBB_EUR_2017
4194	rs2523589	chr6:31327334	T	G	Arm predicted mass left	Neale B	UKBB	European	2017	-0.01277	0.001539	1.11e-16	-	331146	0	331146	1	IVNT	Neale-B_UKBB_EUR_2017
4195	rs2523589	chr6:31327334	T	G	Arm predicted mass right	Neale B	UKBB	European	2017	-0.01172	0.001509	8.01e-15	-	331216	0	331216	1	IVNT	Neale-B_UKBB_EUR_2017
4196	rs2523589	chr6:31327334	T	G	Basal metabolic rate	Neale B	UKBB	European	2017	-0.01543	0.001611	1.03e-21	-	331307	0	331307	1	IVNT	Neale-B_UKBB_EUR_2017
4159	rs2523589	chr6:31327334	T	G	Basophil count	Astle W	27863252	European	2016	0.01911	0.003489	4.32e-08	+	173480	0	173480	2	IVNT	Astle-W_Blood-Cell-Traits_EUR_2016
4197	rs2523589	chr6:31327334	T	G	Comparative height size at age 10	Neale B	UKBB	European	2017	-0.01585	0.001659	1.25e-21	-	332021	0	332021	1	-	Neale-B_UKBB_EUR_2017
4245	rs2523589	chr6:31327334	T	G	Coronary artery disease	van der Harst P	29212778	Mixed	2018	0.0273	0.0058	2.13e-06	+	547261	122733	424528	2	log OR	van-der-Harst-P_CAD_Mixed_2018
4198	rs2523589	chr6:31327334	T	G	Diastolic blood pressure	Neale B	UKBB	European	2017	0.0177	0.002463	6.72e-13	+	317756	0	317756	1	IVNT	Neale-B_UKBB_EUR_2017
4199	rs2523589	chr6:31327334	T	G	Doctor diagnosed sarcoidosis	Neale B	UKBB	European	2017	-0.001724	0.000316	4.85e-08	-	83529	349	83180	1	risk diff	Neale-B_UKBB_EUR_2017
4160	rs2523589	chr6:31327334	T	G	Eosinophil count	Astle W	27863252	European	2016	0.04674	0.003556	1.81e-39	+	173480	0	173480	2	IVNT	Astle-W_Blood-Cell-Traits_EUR_2016
4161	rs2523589	chr6:31327334	T	G	Eosinophil percentage of granulocytes	Astle W	27863252	European	2016	0.02988	0.003568	5.54e-17	+	173480	0	173480	2	IVNT	Astle-W_Blood-Cell-Traits_EUR_2016
4162	rs2523589	chr6:31327334	T	G	Eosinophil percentage of white cells	Astle W	27863252	European	2016	0.03155	0.003552	6.57e-19	+	173480	0	173480	2	IVNT	Astle-W_Blood-Cell-Traits_EUR_2016
4200	rs2523589	chr6:31327334	T	G	Forced vital capacity	Neale B	UKBB	European	2017	-0.01168	0.001973	3.24e-09	-	307638	0	307638	1	IVNT	Neale-B_UKBB_EUR_2017
4201	rs2523589	chr6:31327334	T	G	Forced vital capacity, best measure	Neale B	UKBB	European	2017	-0.01217	0.002166	1.91e-08	-	255492	0	255492	1	IVNT	Neale-B_UKBB_EUR_2017
4163	rs2523589	chr6:31327334	T	G	Granulocyte count	Astle W	27863252	European	2016	0.03573	0.00358	1.88e-23	+	173480	0	173480	2	IVNT	Astle-W_Blood-Cell-Traits_EUR_2016
4164	rs2523589	chr6:31327334	T	G	Granulocyte percentage of myeloid white cells	Astle W	27863252	European	2016	0.02975	0.003562	6.72e-17	+	173480	0	173480	2	IVNT	Astle-W_Blood-Cell-Traits_EUR_2016
4202	rs2523589	chr6:31327334	T	G	Hand grip strength left	Neale B	UKBB	European	2017	-0.009246	0.001753	1.33e-07	-	335821	0	335821	1	IVNT	Neale-B_UKBB_EUR_2017
4203	rs2523589	chr6:31327334	T	G	Hand grip strength right	Neale B	UKBB	European	2017	-0.009767	0.001756	2.68e-08	-	335842	0	335842	1	IVNT	Neale-B_UKBB_EUR_2017
4204	rs2523589	chr6:31327334	T	G	Hearing difficulty or problems	Neale B	UKBB	European	2017	0.00493	0.001087	5.79e-06	+	323978	84839	239139	1	risk diff	Neale-B_UKBB_EUR_2017
4205	rs2523589	chr6:31327334	T	G	Hearing difficulty or problems with background noise	Neale B	UKBB	European	2017	0.005586	0.001186	2.47e-06	+	330759	125089	205670	1	risk diff	Neale-B_UKBB_EUR_2017
4180	rs2523589	chr6:31327334	T	G	Height	GIANT	25282103	European	2014	-0.02	0.003	1.6e-11	-	238192	0	238192	79	Z-score	GIANT_Height_EUR_2014
4206	rs2523589	chr6:31327334	T	G	Height	Neale B	UKBB	European	2017	-0.02305	0.001727	1.26e-40	-	336474	0	336474	1	IVNT	Neale-B_UKBB_EUR_2017
4165	rs2523589	chr6:31327334	T	G	High light scatter percentage of red cells	Astle W	27863252	European	2016	0.01629	0.003574	5.18e-06	+	173480	0	173480	2	IVNT	Astle-W_Blood-Cell-Traits_EUR_2016
4166	rs2523589	chr6:31327334	T	G	High light scatter reticulocyte count	Astle W	27863252	European	2016	0.01871	0.003575	1.65e-07	+	173480	0	173480	2	IVNT	Astle-W_Blood-Cell-Traits_EUR_2016
4207	rs2523589	chr6:31327334	T	G	Hip circumference	Neale B	UKBB	European	2017	-0.01309	0.002407	5.38e-08	-	336601	0	336601	1	IVNT	Neale-B_UKBB_EUR_2017
4185	rs2523589	chr6:31327334	T	G	Idiopathic membranous nephropathy	Stanescu HC	21323541	European	2011	NA	NA	4.14e-16	NA	2894	-	-	-	-	GRASP
4179	rs2523589	chr6:31327334	T	G	IgA deficiency	Bronson P	27723758	European	2016	-0.3172	0.04564	3.67e-12	-	6487	1635	4852	7	log OR	Bronson-P_IgAD_EUR_2016
4208	rs2523589	chr6:31327334	T	G	Impedance of leg left	Neale B	UKBB	European	2017	0.01077	0.002216	1.18e-06	+	331296	0	331296	1	IVNT	Neale-B_UKBB_EUR_2017
4209	rs2523589	chr6:31327334	T	G	Impedance of leg right	Neale B	UKBB	European	2017	0.011	0.002199	5.63e-07	+	331301	0	331301	1	IVNT	Neale-B_UKBB_EUR_2017
4210	rs2523589	chr6:31327334	T	G	Intestinal malabsorption	Neale B	UKBB	European	2017	-0.001163	0.0001048	1.31e-28	-	337199	624	336575	1	risk diff	Neale-B_UKBB_EUR_2017
4211	rs2523589	chr6:31327334	T	G	Leg fat-free mass left	Neale B	UKBB	European	2017	-0.01545	0.0016	4.78e-22	-	331258	0	331258	1	IVNT	Neale-B_UKBB_EUR_2017
4212	rs2523589	chr6:31327334	T	G	Leg fat-free mass right	Neale B	UKBB	European	2017	-0.01616	0.0016	5.33e-24	-	331285	0	331285	1	IVNT	Neale-B_UKBB_EUR_2017
4213	rs2523589	chr6:31327334	T	G	Leg predicted mass left	Neale B	UKBB	European	2017	-0.01537	0.001589	4.08e-22	-	331253	0	331253	1	IVNT	Neale-B_UKBB_EUR_2017
4214	rs2523589	chr6:31327334	T	G	Leg predicted mass right	Neale B	UKBB	European	2017	-0.01607	0.001589	4.78e-24	-	331285	0	331285	1	IVNT	Neale-B_UKBB_EUR_2017
4167	rs2523589	chr6:31327334	T	G	Lymphocyte count	Astle W	27863252	European	2016	0.05129	0.00359	2.61e-46	+	173480	0	173480	2	IVNT	Astle-W_Blood-Cell-Traits_EUR_2016
4215	rs2523589	chr6:31327334	T	G	Medication for cholesterol, blood pressure or diabetes: cholesterol lowering medication	Neale B	UKBB	European	2017	0.00697	0.001519	4.44e-06	+	154702	35840	118862	1	risk diff	Neale-B_UKBB_EUR_2017
4216	rs2523589	chr6:31327334	T	G	Medication for pain relief, constipation, heartburn: none of the above	Neale B	UKBB	European	2017	-0.008451	0.001217	3.83e-12	-	333581	184936	148645	1	risk diff	Neale-B_UKBB_EUR_2017
4217	rs2523589	chr6:31327334	T	G	Medication for pain relief, constipation, heartburn: paracetamol	Neale B	UKBB	European	2017	0.006098	0.001006	1.37e-09	+	333581	72882	260699	1	risk diff	Neale-B_UKBB_EUR_2017
4168	rs2523589	chr6:31327334	T	G	Monocyte percentage of white cells	Astle W	27863252	European	2016	-0.03828	0.003553	4.55e-27	-	173480	0	173480	2	IVNT	Astle-W_Blood-Cell-Traits_EUR_2016
4218	rs2523589	chr6:31327334	T	G	Mouth or teeth dental problems: mouth ulcers	Neale B	UKBB	European	2017	0.006423	0.0007397	3.84e-18	+	336138	34398	301740	1	risk diff	Neale-B_UKBB_EUR_2017
4169	rs2523589	chr6:31327334	T	G	Myeloid white cell count	Astle W	27863252	European	2016	0.03356	0.003589	8.61e-21	+	173480	0	173480	2	IVNT	Astle-W_Blood-Cell-Traits_EUR_2016
4170	rs2523589	chr6:31327334	T	G	Neutrophil count	Astle W	27863252	European	2016	0.03177	0.003571	5.81e-19	+	173480	0	173480	2	IVNT	Astle-W_Blood-Cell-Traits_EUR_2016
4171	rs2523589	chr6:31327334	T	G	Neutrophil percentage of granulocytes	Astle W	27863252	European	2016	-0.02853	0.003568	1.3e-15	-	173480	0	173480	2	IVNT	Astle-W_Blood-Cell-Traits_EUR_2016
4219	rs2523589	chr6:31327334	T	G	Number of treatments or medications taken	Neale B	UKBB	European	2017	0.008991	0.001949	3.99e-06	+	337159	0	337159	1	-	Neale-B_UKBB_EUR_2017
4220	rs2523589	chr6:31327334	T	G	Other serious medical condition or disability diagnosed by doctor	Neale B	UKBB	European	2017	-0.004464	0.0009939	7.07e-06	-	331274	67968	263306	1	risk diff	Neale-B_UKBB_EUR_2017
4190	rs2523589	chr6:31327334	T	G	Primary sclerosing cholangitis	Ji S	27992413	European	2017	-0.5412	0.03	4.9e-77	-	14890	2871	12019	3	log OR	Ji-S_PSC_EUR_2017
4172	rs2523589	chr6:31327334	T	G	Red blood cell count	Astle W	27863252	European	2016	0.0161	0.00354	5.44e-06	+	173480	0	173480	2	IVNT	Astle-W_Blood-Cell-Traits_EUR_2016
4173	rs2523589	chr6:31327334	T	G	Reticulocyte count	Astle W	27863252	European	2016	0.02615	0.003581	2.84e-13	+	173480	0	173480	2	IVNT	Astle-W_Blood-Cell-Traits_EUR_2016
4174	rs2523589	chr6:31327334	T	G	Reticulocyte fraction of red cells	Astle W	27863252	European	2016	0.02293	0.003579	1.49e-10	+	173480	0	173480	2	IVNT	Astle-W_Blood-Cell-Traits_EUR_2016
4186	rs2523589	chr6:31327334	T	G	Rheumatoid arthritis	Plenge RM	17804836	European	2007	NA	NA	1.31e-08	NA	3324	-	-	-	-	GRASP
4242	rs2523589	chr6:31327334	T	G	Rheumatoid arthritis	Okada Y	24390342	East Asian	2014	-0.3011	0.02399	5.4e-32	-	22515	4873	17642	4	log OR	Okada-Y_RA_EAS_2014
4243	rs2523589	chr6:31327334	T	G	Rheumatoid arthritis	Okada Y	24390342	European	2014	0.1044	0.01617	5.4e-11	+	58284	14361	43923	18	log OR	Okada-Y_RA_EUR_2014
4187	rs2523589	chr6:31327334	T	G	Sarcoidosis	Adrianto	22952805	Mixed	2012	NA	NA	3.24e-07	NA	1906	-	-	-	-	GRASP
4244	rs2523589	chr6:31327334	T	G	Schizophrenia	PGC	25056061	Mixed	2014	0.0544	0.0111	9.69e-07	+	82315	35476	46839	49	log OR	PGC_Schizophrenia_Mixed_2014
4221	rs2523589	chr6:31327334	T	G	Self-reported ankylosing spondylitis	Neale B	UKBB	European	2017	-0.001643	0.0001305	2.31e-36	-	337159	968	336191	1	risk diff	Neale-B_UKBB_EUR_2017
4222	rs2523589	chr6:31327334	T	G	Self-reported gastro-oesophageal reflux or gastric reflux	Neale B	UKBB	European	2017	0.002284	0.0004917	3.4e-06	+	337159	14316	322843	1	risk diff	Neale-B_UKBB_EUR_2017
4223	rs2523589	chr6:31327334	T	G	Self-reported high cholesterol	Neale B	UKBB	European	2017	0.0041	0.0007967	2.65e-07	+	337159	41296	295863	1	risk diff	Neale-B_UKBB_EUR_2017
4224	rs2523589	chr6:31327334	T	G	Self-reported hypertension	Neale B	UKBB	European	2017	0.004981	0.001066	3.01e-06	+	337159	87690	249469	1	risk diff	Neale-B_UKBB_EUR_2017
4225	rs2523589	chr6:31327334	T	G	Self-reported hyperthyroidism or thyrotoxicosis	Neale B	UKBB	European	2017	-0.002135	0.0002109	4.5e-24	-	337159	2547	334612	1	risk diff	Neale-B_UKBB_EUR_2017
4226	rs2523589	chr6:31327334	T	G	Self-reported malabsorption or coeliac disease	Neale B	UKBB	European	2017	-0.002955	0.0001596	1.81e-76	-	337159	1452	335707	1	risk diff	Neale-B_UKBB_EUR_2017
4227	rs2523589	chr6:31327334	T	G	Self-reported multiple sclerosis	Neale B	UKBB	European	2017	-0.001151	0.0001469	4.62e-15	-	337159	1228	335931	1	risk diff	Neale-B_UKBB_EUR_2017
4228	rs2523589	chr6:31327334	T	G	Self-reported psoriasis	Neale B	UKBB	European	2017	0.001271	0.0002598	1e-06	+	337159	3871	333288	1	risk diff	Neale-B_UKBB_EUR_2017
4229	rs2523589	chr6:31327334	T	G	Self-reported sarcoidosis	Neale B	UKBB	European	2017	-0.0007995	0.000107	7.88e-14	-	337159	650	336509	1	risk diff	Neale-B_UKBB_EUR_2017
4230	rs2523589	chr6:31327334	T	G	Self-reported sjogrens syndrome or sicca syndrome	Neale B	UKBB	European	2017	-0.000324	7.28e-05	8.62e-06	-	337159	301	336858	1	risk diff	Neale-B_UKBB_EUR_2017
4231	rs2523589	chr6:31327334	T	G	Sitting height	Neale B	UKBB	European	2017	-0.02117	0.001878	1.93e-29	-	336172	0	336172	1	IVNT	Neale-B_UKBB_EUR_2017
4175	rs2523589	chr6:31327334	T	G	Sum basophil neutrophil counts	Astle W	27863252	European	2016	0.03226	0.003578	1.92e-19	+	173480	0	173480	2	IVNT	Astle-W_Blood-Cell-Traits_EUR_2016
4176	rs2523589	chr6:31327334	T	G	Sum eosinophil basophil counts	Astle W	27863252	European	2016	0.04718	0.00356	4.23e-40	+	173480	0	173480	2	IVNT	Astle-W_Blood-Cell-Traits_EUR_2016
4177	rs2523589	chr6:31327334	T	G	Sum neutrophil eosinophil counts	Astle W	27863252	European	2016	0.03519	0.003574	7.11e-23	+	173480	0	173480	2	IVNT	Astle-W_Blood-Cell-Traits_EUR_2016
4181	rs2523589	chr6:31327334	T	G	Total cholesterol	GLGC	24097068	European	2013	0.0207	0.0051	8.22e-06	+	94595	0	94595	60	IVNT	GLGC_TC_EUR_2013
4182	rs2523589	chr6:31327334	T	G	Total cholesterol	GLGC	20686565	Mixed	2010	0.0222	0.0051	9.82e-06	+	100184	0	100184	46	Z-score	GLGC_TC_Mixed_2010
4188	rs2523589	chr6:31327334	T	G	Total cholesterol	GLGC	20686565	Mixed	2010	NA	NA	9.82e-06	NA	100184	-	-	-	-	GRASP
4232	rs2523589	chr6:31327334	T	G	Treatment with carbimazole	Neale B	UKBB	European	2017	-0.0003654	6.96e-05	1.54e-07	-	337159	275	336884	1	risk diff	Neale-B_UKBB_EUR_2017
4233	rs2523589	chr6:31327334	T	G	Treatment with levothyroxine sodium	Neale B	UKBB	European	2017	-0.002414	0.0004784	4.53e-07	-	337159	13717	323442	1	risk diff	Neale-B_UKBB_EUR_2017
4234	rs2523589	chr6:31327334	T	G	Treatment with paracetamol	Neale B	UKBB	European	2017	0.004657	0.0009397	7.22e-07	+	337159	62050	275109	1	risk diff	Neale-B_UKBB_EUR_2017
4183	rs2523589	chr6:31327334	T	G	Triglycerides	GLGC	24097068	European	2013	0.0231	0.0047	1.31e-07	+	91013	0	91013	60	IVNT	GLGC_TG_EUR_2013
4184	rs2523589	chr6:31327334	T	G	Triglycerides	GLGC	20686565	Mixed	2010	0.0267	0.0048	1.2e-08	+	96598	0	96598	46	Z-score	GLGC_TG_Mixed_2010
4189	rs2523589	chr6:31327334	T	G	Triglycerides	GLGC	20686565	Mixed	2010	NA	NA	1.2e-08	NA	100184	-	-	-	-	GRASP
4235	rs2523589	chr6:31327334	T	G	Trunk fat-free mass	Neale B	UKBB	European	2017	-0.01573	0.001531	9.17e-25	-	331030	0	331030	1	IVNT	Neale-B_UKBB_EUR_2017
4236	rs2523589	chr6:31327334	T	G	Trunk predicted mass	Neale B	UKBB	European	2017	-0.01575	0.001526	5.56e-25	-	330995	0	330995	1	IVNT	Neale-B_UKBB_EUR_2017
4237	rs2523589	chr6:31327334	T	G	Vascular or heart problems diagnosed by doctor: high blood pressure	Neale B	UKBB	European	2017	0.005068	0.001081	2.77e-06	+	336683	91033	245650	1	risk diff	Neale-B_UKBB_EUR_2017
4238	rs2523589	chr6:31327334	T	G	Vascular or heart problems diagnosed by doctor: none of the above	Neale B	UKBB	European	2017	-0.006165	0.00111	2.82e-08	-	336683	236530	100153	1	risk diff	Neale-B_UKBB_EUR_2017
4239	rs2523589	chr6:31327334	T	G	Weight	Neale B	UKBB	European	2017	-0.01434	0.002124	1.47e-11	-	336227	0	336227	1	IVNT	Neale-B_UKBB_EUR_2017
4178	rs2523589	chr6:31327334	T	G	White blood cell count	Astle W	27863252	European	2016	0.04783	0.003574	7.59e-41	+	173480	0	173480	2	IVNT	Astle-W_Blood-Cell-Traits_EUR_2016
4240	rs2523589	chr6:31327334	T	G	Whole body fat-free mass	Neale B	UKBB	European	2017	-0.01587	0.001537	5.37e-25	-	331291	0	331291	1	IVNT	Neale-B_UKBB_EUR_2017
4241	rs2523589	chr6:31327334	T	G	Whole body water mass	Neale B	UKBB	European	2017	-0.01569	0.001539	2.09e-24	-	331315	0	331315	1	IVNT	Neale-B_UKBB_EUR_2017
2518	rs2524129	chr6:31265135	G	C	Arm fat mass left	Neale B	UKBB	European	2017	-0.01151	0.002593	9.01e-06	-	331164	0	331164	1	IVNT	Neale-B_UKBB_EUR_2017
2519	rs2524129	chr6:31265135	G	C	Arm fat mass right	Neale B	UKBB	European	2017	-0.01164	0.002592	7.11e-06	-	331226	0	331226	1	IVNT	Neale-B_UKBB_EUR_2017
2520	rs2524129	chr6:31265135	G	C	Arm fat-free mass left	Neale B	UKBB	European	2017	-0.02007	0.001681	7.57e-33	-	331159	0	331159	1	IVNT	Neale-B_UKBB_EUR_2017
2521	rs2524129	chr6:31265135	G	C	Arm fat-free mass right	Neale B	UKBB	European	2017	-0.01958	0.001648	1.5e-32	-	331221	0	331221	1	IVNT	Neale-B_UKBB_EUR_2017
2522	rs2524129	chr6:31265135	G	C	Arm predicted mass left	Neale B	UKBB	European	2017	-0.01987	0.001675	1.91e-32	-	331146	0	331146	1	IVNT	Neale-B_UKBB_EUR_2017
2523	rs2524129	chr6:31265135	G	C	Arm predicted mass right	Neale B	UKBB	European	2017	-0.01921	0.001642	1.29e-31	-	331216	0	331216	1	IVNT	Neale-B_UKBB_EUR_2017
2524	rs2524129	chr6:31265135	G	C	Basal metabolic rate	Neale B	UKBB	European	2017	-0.02369	0.001754	1.45e-41	-	331307	0	331307	1	IVNT	Neale-B_UKBB_EUR_2017
2491	rs2524129	chr6:31265135	G	C	Basophil count	Astle W	27863252	European	2016	0.0311	0.003814	3.52e-16	+	173480	0	173480	2	IVNT	Astle-W_Blood-Cell-Traits_EUR_2016
2525	rs2524129	chr6:31265135	G	C	Comparative body size at age 10	Neale B	UKBB	European	2017	-0.00932	0.001812	2.68e-07	-	331693	0	331693	1	-	Neale-B_UKBB_EUR_2017
2526	rs2524129	chr6:31265135	G	C	Comparative height size at age 10	Neale B	UKBB	European	2017	-0.02069	0.001806	2.28e-30	-	332021	0	332021	1	-	Neale-B_UKBB_EUR_2017
2588	rs2524129	chr6:31265135	G	C	Coronary artery disease	van der Harst P	29212778	Mixed	2018	0.0368	0.007707	1.8e-06	+	296525	34541	261984	1	log OR	van-der-Harst-P_CAD-UKBB_Mixed_2018
2589	rs2524129	chr6:31265135	G	C	Coronary artery disease	van der Harst P	29212778	Mixed	2018	0.0362	0.0067	7.8e-08	+	547261	122733	424528	2	log OR	van-der-Harst-P_CAD_Mixed_2018
2516	rs2524129	chr6:31265135	G	C	Crohns disease	IBDGC	26192919	European	2015	0.1416	0.0309	4.6e-06	+	20883	5956	14927	7	log OR	IBDGC_Chrons-Disease_EUR_2015
2527	rs2524129	chr6:31265135	G	C	Diastolic blood pressure	Neale B	UKBB	European	2017	0.02283	0.002682	1.76e-17	+	317756	0	317756	1	IVNT	Neale-B_UKBB_EUR_2017
2528	rs2524129	chr6:31265135	G	C	Doctor diagnosed sarcoidosis	Neale B	UKBB	European	2017	-0.002219	0.0003433	1.03e-10	-	83529	349	83180	1	risk diff	Neale-B_UKBB_EUR_2017
2529	rs2524129	chr6:31265135	G	C	Drive faster than motorway speed limit	Neale B	UKBB	European	2017	-0.01004	0.002216	5.93e-06	-	306030	0	306030	1	-	Neale-B_UKBB_EUR_2017
2492	rs2524129	chr6:31265135	G	C	Eosinophil count	Astle W	27863252	European	2016	0.04822	0.003887	2.49e-35	+	173480	0	173480	2	IVNT	Astle-W_Blood-Cell-Traits_EUR_2016
2493	rs2524129	chr6:31265135	G	C	Eosinophil percentage of granulocytes	Astle W	27863252	European	2016	0.02307	0.0039	3.28e-09	+	173480	0	173480	2	IVNT	Astle-W_Blood-Cell-Traits_EUR_2016
2494	rs2524129	chr6:31265135	G	C	Eosinophil percentage of white cells	Astle W	27863252	European	2016	0.02376	0.003883	9.44e-10	+	173480	0	173480	2	IVNT	Astle-W_Blood-Cell-Traits_EUR_2016
2530	rs2524129	chr6:31265135	G	C	Forced expiratory volume in 1-second, predicted	Neale B	UKBB	European	2017	-0.01821	0.002963	8.02e-10	-	110423	0	110423	1	IVNT	Neale-B_UKBB_EUR_2017
2531	rs2524129	chr6:31265135	G	C	Forced vital capacity	Neale B	UKBB	European	2017	-0.01646	0.002146	1.71e-14	-	307638	0	307638	1	IVNT	Neale-B_UKBB_EUR_2017
2532	rs2524129	chr6:31265135	G	C	Forced vital capacity, best measure	Neale B	UKBB	European	2017	-0.01737	0.002354	1.58e-13	-	255492	0	255492	1	IVNT	Neale-B_UKBB_EUR_2017
2533	rs2524129	chr6:31265135	G	C	Frequency of tiredness or lethargy in last 2 weeks	Neale B	UKBB	European	2017	0.01014	0.002213	4.61e-06	+	327528	0	327528	1	-	Neale-B_UKBB_EUR_2017
2495	rs2524129	chr6:31265135	G	C	Granulocyte count	Astle W	27863252	European	2016	0.05599	0.003914	2.01e-46	+	173480	0	173480	2	IVNT	Astle-W_Blood-Cell-Traits_EUR_2016
2496	rs2524129	chr6:31265135	G	C	Granulocyte percentage of myeloid white cells	Astle W	27863252	European	2016	0.02645	0.003893	1.08e-11	+	173480	0	173480	2	IVNT	Astle-W_Blood-Cell-Traits_EUR_2016
2534	rs2524129	chr6:31265135	G	C	Hand grip strength left	Neale B	UKBB	European	2017	-0.01184	0.001908	5.51e-10	-	335821	0	335821	1	IVNT	Neale-B_UKBB_EUR_2017
2535	rs2524129	chr6:31265135	G	C	Hand grip strength right	Neale B	UKBB	European	2017	-0.01323	0.001911	4.48e-12	-	335842	0	335842	1	IVNT	Neale-B_UKBB_EUR_2017
2536	rs2524129	chr6:31265135	G	C	Hearing difficulty or problems with background noise	Neale B	UKBB	European	2017	0.00661	0.001291	3.04e-07	+	330759	125089	205670	1	risk diff	Neale-B_UKBB_EUR_2017
2537	rs2524129	chr6:31265135	G	C	Height	Neale B	UKBB	European	2017	-0.03512	0.001879	6.65e-78	-	336474	0	336474	1	IVNT	Neale-B_UKBB_EUR_2017
2497	rs2524129	chr6:31265135	G	C	Hematocrit	Astle W	27863252	European	2016	0.01703	0.003848	9.6e-06	+	173480	0	173480	2	IVNT	Astle-W_Blood-Cell-Traits_EUR_2016
2498	rs2524129	chr6:31265135	G	C	High light scatter reticulocyte count	Astle W	27863252	European	2016	0.01763	0.003908	6.43e-06	+	173480	0	173480	2	IVNT	Astle-W_Blood-Cell-Traits_EUR_2016
2538	rs2524129	chr6:31265135	G	C	Hip circumference	Neale B	UKBB	European	2017	-0.02271	0.00262	4.39e-18	-	336601	0	336601	1	IVNT	Neale-B_UKBB_EUR_2017
2513	rs2524129	chr6:31265135	G	C	IgA deficiency	Bronson P	27723758	European	2016	-0.4597	0.0504	7.51e-20	-	6487	1635	4852	7	log OR	Bronson-P_IgAD_EUR_2016
2586	rs2524129	chr6:31265135	G	C	IgG galactosylation	Shen X	28878392	European	2017	NA	NA	7.56e-07	NA	1960	0	1960	1	IVNT	Shen-X_IgG-Galactosylation_EUR_2017
2587	rs2524129	chr6:31265135	G	C	IgG N-glycosylation	Shen X	28878392	European	2017	NA	NA	9.63e-06	NA	1960	0	1960	1	IVNT	Shen-X_IgG-N-Glycosylation_EUR_2017
2539	rs2524129	chr6:31265135	G	C	Impedance of leg left	Neale B	UKBB	European	2017	0.0183	0.002412	3.24e-14	+	331296	0	331296	1	IVNT	Neale-B_UKBB_EUR_2017
2540	rs2524129	chr6:31265135	G	C	Impedance of leg right	Neale B	UKBB	European	2017	0.01738	0.002393	3.83e-13	+	331301	0	331301	1	IVNT	Neale-B_UKBB_EUR_2017
2541	rs2524129	chr6:31265135	G	C	Impedance of whole body	Neale B	UKBB	European	2017	0.01069	0.002017	1.17e-07	+	331284	0	331284	1	IVNT	Neale-B_UKBB_EUR_2017
2542	rs2524129	chr6:31265135	G	C	Intestinal malabsorption	Neale B	UKBB	European	2017	-0.00181	0.0001141	1.05e-56	-	337199	624	336575	1	risk diff	Neale-B_UKBB_EUR_2017
2543	rs2524129	chr6:31265135	G	C	Leg fat-free mass left	Neale B	UKBB	European	2017	-0.02379	0.001741	1.72e-42	-	331258	0	331258	1	IVNT	Neale-B_UKBB_EUR_2017
2544	rs2524129	chr6:31265135	G	C	Leg fat-free mass right	Neale B	UKBB	European	2017	-0.02468	0.001741	1.28e-45	-	331285	0	331285	1	IVNT	Neale-B_UKBB_EUR_2017
2545	rs2524129	chr6:31265135	G	C	Leg predicted mass left	Neale B	UKBB	European	2017	-0.02357	0.00173	2.88e-42	-	331253	0	331253	1	IVNT	Neale-B_UKBB_EUR_2017
2546	rs2524129	chr6:31265135	G	C	Leg predicted mass right	Neale B	UKBB	European	2017	-0.02442	0.001729	2.88e-45	-	331285	0	331285	1	IVNT	Neale-B_UKBB_EUR_2017
2499	rs2524129	chr6:31265135	G	C	Lymphocyte count	Astle W	27863252	European	2016	0.07435	0.003924	4.52e-80	+	173480	0	173480	2	IVNT	Astle-W_Blood-Cell-Traits_EUR_2016
2500	rs2524129	chr6:31265135	G	C	Mean corpuscular hemoglobin	Astle W	27863252	European	2016	-0.01822	0.003849	2.2e-06	-	173480	0	173480	2	IVNT	Astle-W_Blood-Cell-Traits_EUR_2016
2547	rs2524129	chr6:31265135	G	C	Medication for cholesterol, blood pressure or diabetes: cholesterol lowering medication	Neale B	UKBB	European	2017	0.008008	0.001654	1.29e-06	+	154702	35840	118862	1	risk diff	Neale-B_UKBB_EUR_2017
2548	rs2524129	chr6:31265135	G	C	Medication for cholesterol, blood pressure or diabetes: none of the above	Neale B	UKBB	European	2017	-0.008433	0.001849	5.09e-06	-	154702	103004	51698	1	risk diff	Neale-B_UKBB_EUR_2017
2549	rs2524129	chr6:31265135	G	C	Medication for pain relief, constipation, heartburn: none of the above	Neale B	UKBB	European	2017	-0.009517	0.001325	6.72e-13	-	333581	184936	148645	1	risk diff	Neale-B_UKBB_EUR_2017
2550	rs2524129	chr6:31265135	G	C	Medication for pain relief, constipation, heartburn: paracetamol	Neale B	UKBB	European	2017	0.006636	0.001095	1.37e-09	+	333581	72882	260699	1	risk diff	Neale-B_UKBB_EUR_2017
2501	rs2524129	chr6:31265135	G	C	Monocyte count	Astle W	27863252	European	2016	0.02409	0.003893	6.13e-10	+	173480	0	173480	2	IVNT	Astle-W_Blood-Cell-Traits_EUR_2016
2502	rs2524129	chr6:31265135	G	C	Monocyte percentage of white cells	Astle W	27863252	European	2016	-0.03485	0.003882	2.76e-19	-	173480	0	173480	2	IVNT	Astle-W_Blood-Cell-Traits_EUR_2016
2551	rs2524129	chr6:31265135	G	C	Mouth or teeth dental problems: dentures	Neale B	UKBB	European	2017	-0.004572	0.0009944	4.28e-06	-	336138	56894	279244	1	risk diff	Neale-B_UKBB_EUR_2017
2552	rs2524129	chr6:31265135	G	C	Mouth or teeth dental problems: mouth ulcers	Neale B	UKBB	European	2017	0.007067	0.0008051	1.68e-18	+	336138	34398	301740	1	risk diff	Neale-B_UKBB_EUR_2017
2503	rs2524129	chr6:31265135	G	C	Myeloid white cell count	Astle W	27863252	European	2016	0.0559	0.003923	4.43e-46	+	173480	0	173480	2	IVNT	Astle-W_Blood-Cell-Traits_EUR_2016
2504	rs2524129	chr6:31265135	G	C	Neutrophil count	Astle W	27863252	European	2016	0.0523	0.003904	6.4e-41	+	173480	0	173480	2	IVNT	Astle-W_Blood-Cell-Traits_EUR_2016
2505	rs2524129	chr6:31265135	G	C	Neutrophil percentage of granulocytes	Astle W	27863252	European	2016	-0.0223	0.0039	1.08e-08	-	173480	0	173480	2	IVNT	Astle-W_Blood-Cell-Traits_EUR_2016
2553	rs2524129	chr6:31265135	G	C	Other serious medical condition or disability diagnosed by doctor	Neale B	UKBB	European	2017	-0.005167	0.001082	1.78e-06	-	331274	67968	263306	1	risk diff	Neale-B_UKBB_EUR_2017
2517	rs2524129	chr6:31265135	G	C	Primary sclerosing cholangitis	Ji S	27992413	European	2017	-0.7627	0.031	2.47e-146	-	14890	2871	12019	3	log OR	Ji-S_PSC_EUR_2017
2506	rs2524129	chr6:31265135	G	C	Red blood cell count	Astle W	27863252	European	2016	0.02293	0.003871	3.16e-09	+	173480	0	173480	2	IVNT	Astle-W_Blood-Cell-Traits_EUR_2016
2507	rs2524129	chr6:31265135	G	C	Reticulocyte count	Astle W	27863252	European	2016	0.02853	0.003916	3.16e-13	+	173480	0	173480	2	IVNT	Astle-W_Blood-Cell-Traits_EUR_2016
2508	rs2524129	chr6:31265135	G	C	Reticulocyte fraction of red cells	Astle W	27863252	European	2016	0.0234	0.003913	2.21e-09	+	173480	0	173480	2	IVNT	Astle-W_Blood-Cell-Traits_EUR_2016
2515	rs2524129	chr6:31265135	G	C	Sarcoidosis	Adrianto	22952805	Mixed	2012	NA	NA	7.94e-07	NA	1906	-	-	-	-	GRASP
2585	rs2524129	chr6:31265135	G	C	Schizophrenia	PGC	25056061	Mixed	2014	0.0858	0.0133	1.06e-10	+	82315	35476	46839	49	log OR	PGC_Schizophrenia_Mixed_2014
2554	rs2524129	chr6:31265135	G	C	Self-reported adrenocortical insufficiency or addisons disease	Neale B	UKBB	European	2017	-0.0003159	5.43e-05	5.91e-09	-	337159	141	337018	1	risk diff	Neale-B_UKBB_EUR_2017
2555	rs2524129	chr6:31265135	G	C	Self-reported ankylosing spondylitis	Neale B	UKBB	European	2017	0.0009318	0.000142	5.35e-11	+	337159	968	336191	1	risk diff	Neale-B_UKBB_EUR_2017
2556	rs2524129	chr6:31265135	G	C	Self-reported high cholesterol	Neale B	UKBB	European	2017	0.004866	0.0008672	2.01e-08	+	337159	41296	295863	1	risk diff	Neale-B_UKBB_EUR_2017
2557	rs2524129	chr6:31265135	G	C	Self-reported hypertension	Neale B	UKBB	European	2017	0.005989	0.001161	2.47e-07	+	337159	87690	249469	1	risk diff	Neale-B_UKBB_EUR_2017
2558	rs2524129	chr6:31265135	G	C	Self-reported hyperthyroidism or thyrotoxicosis	Neale B	UKBB	European	2017	-0.003175	0.0002296	1.67e-43	-	337159	2547	334612	1	risk diff	Neale-B_UKBB_EUR_2017
2559	rs2524129	chr6:31265135	G	C	Self-reported hypothyroidism or myxoedema	Neale B	UKBB	European	2017	-0.003376	0.000565	2.31e-09	-	337159	16376	320783	1	risk diff	Neale-B_UKBB_EUR_2017
2560	rs2524129	chr6:31265135	G	C	Self-reported irritable bowel syndrome	Neale B	UKBB	European	2017	0.001871	0.000404	3.62e-06	+	337159	8030	329129	1	risk diff	Neale-B_UKBB_EUR_2017
2561	rs2524129	chr6:31265135	G	C	Self-reported malabsorption or coeliac disease	Neale B	UKBB	European	2017	-0.004582	0.0001736	2.87e-153	-	337159	1452	335707	1	risk diff	Neale-B_UKBB_EUR_2017
2562	rs2524129	chr6:31265135	G	C	Self-reported multiple sclerosis	Neale B	UKBB	European	2017	-0.001186	0.0001599	1.19e-13	-	337159	1228	335931	1	risk diff	Neale-B_UKBB_EUR_2017
2563	rs2524129	chr6:31265135	G	C	Self-reported psoriasis	Neale B	UKBB	European	2017	0.003622	0.0002827	1.43e-37	+	337159	3871	333288	1	risk diff	Neale-B_UKBB_EUR_2017
2564	rs2524129	chr6:31265135	G	C	Self-reported sarcoidosis	Neale B	UKBB	European	2017	-0.0009393	0.0001164	7.28e-16	-	337159	650	336509	1	risk diff	Neale-B_UKBB_EUR_2017
2565	rs2524129	chr6:31265135	G	C	Self-reported sjogrens syndrome or sicca syndrome	Neale B	UKBB	European	2017	-0.0004029	7.93e-05	3.73e-07	-	337159	301	336858	1	risk diff	Neale-B_UKBB_EUR_2017
2566	rs2524129	chr6:31265135	G	C	Self-reported systemic lupus erythematosis or sle	Neale B	UKBB	European	2017	-0.0005304	8.74e-05	1.29e-09	-	337159	366	336793	1	risk diff	Neale-B_UKBB_EUR_2017
2567	rs2524129	chr6:31265135	G	C	Sitting height	Neale B	UKBB	European	2017	-0.03719	0.002044	6.39e-74	-	336172	0	336172	1	IVNT	Neale-B_UKBB_EUR_2017
2568	rs2524129	chr6:31265135	G	C	Started insulin within one year diagnosis of diabetes	Neale B	UKBB	European	2017	-0.02489	0.004068	9.63e-10	-	15397	1872	13525	1	risk diff	Neale-B_UKBB_EUR_2017
2509	rs2524129	chr6:31265135	G	C	Sum basophil neutrophil counts	Astle W	27863252	European	2016	0.0525	0.00391	4.26e-41	+	173480	0	173480	2	IVNT	Astle-W_Blood-Cell-Traits_EUR_2016
2510	rs2524129	chr6:31265135	G	C	Sum eosinophil basophil counts	Astle W	27863252	European	2016	0.05153	0.003891	4.95e-40	+	173480	0	173480	2	IVNT	Astle-W_Blood-Cell-Traits_EUR_2016
2511	rs2524129	chr6:31265135	G	C	Sum neutrophil eosinophil counts	Astle W	27863252	European	2016	0.05563	0.003907	5.46e-46	+	173480	0	173480	2	IVNT	Astle-W_Blood-Cell-Traits_EUR_2016
2569	rs2524129	chr6:31265135	G	C	Treatment with carbimazole	Neale B	UKBB	European	2017	-0.0004311	7.58e-05	1.28e-08	-	337159	275	336884	1	risk diff	Neale-B_UKBB_EUR_2017
2570	rs2524129	chr6:31265135	G	C	Treatment with fludrocortisone	Neale B	UKBB	European	2017	-0.0003031	5.56e-05	5.04e-08	-	337159	148	337011	1	risk diff	Neale-B_UKBB_EUR_2017
2571	rs2524129	chr6:31265135	G	C	Treatment with insulin	Neale B	UKBB	European	2017	-0.001424	0.0003162	6.67e-06	-	180203	1377	178826	1	risk diff	Neale-B_UKBB_EUR_2017
2572	rs2524129	chr6:31265135	G	C	Treatment with insulin product	Neale B	UKBB	European	2017	-0.001284	0.000262	9.48e-07	-	337159	3319	333840	1	risk diff	Neale-B_UKBB_EUR_2017
2573	rs2524129	chr6:31265135	G	C	Treatment with levothyroxine sodium	Neale B	UKBB	European	2017	-0.003924	0.0005207	4.81e-14	-	337159	13717	323442	1	risk diff	Neale-B_UKBB_EUR_2017
2574	rs2524129	chr6:31265135	G	C	Treatment with paracetamol	Neale B	UKBB	European	2017	0.005353	0.001023	1.67e-07	+	337159	62050	275109	1	risk diff	Neale-B_UKBB_EUR_2017
2514	rs2524129	chr6:31265135	G	C	Triglycerides	GLGC	24097068	European	2013	0.0336	0.0059	8.11e-07	+	77499	0	77499	60	IVNT	GLGC_TG_EUR_2013
2575	rs2524129	chr6:31265135	G	C	Trunk fat mass	Neale B	UKBB	European	2017	-0.01483	0.002663	2.59e-08	-	331093	0	331093	1	IVNT	Neale-B_UKBB_EUR_2017
2576	rs2524129	chr6:31265135	G	C	Trunk fat-free mass	Neale B	UKBB	European	2017	-0.02376	0.001666	3.78e-46	-	331030	0	331030	1	IVNT	Neale-B_UKBB_EUR_2017
2577	rs2524129	chr6:31265135	G	C	Trunk predicted mass	Neale B	UKBB	European	2017	-0.02368	0.00166	3.83e-46	-	330995	0	330995	1	IVNT	Neale-B_UKBB_EUR_2017
2578	rs2524129	chr6:31265135	G	C	Unspecified haematuria	Neale B	UKBB	European	2017	0.002899	0.0003877	7.57e-14	+	337199	7363	329836	1	risk diff	Neale-B_UKBB_EUR_2017
2579	rs2524129	chr6:31265135	G	C	Vascular or heart problems diagnosed by doctor: high blood pressure	Neale B	UKBB	European	2017	0.006189	0.001177	1.45e-07	+	336683	91033	245650	1	risk diff	Neale-B_UKBB_EUR_2017
2580	rs2524129	chr6:31265135	G	C	Vascular or heart problems diagnosed by doctor: none of the above	Neale B	UKBB	European	2017	-0.00719	0.001209	2.7e-09	-	336683	236530	100153	1	risk diff	Neale-B_UKBB_EUR_2017
2581	rs2524129	chr6:31265135	G	C	Weight	Neale B	UKBB	European	2017	-0.0234	0.002312	4.32e-24	-	336227	0	336227	1	IVNT	Neale-B_UKBB_EUR_2017
2512	rs2524129	chr6:31265135	G	C	White blood cell count	Astle W	27863252	European	2016	0.07531	0.003907	8.61e-83	+	173480	0	173480	2	IVNT	Astle-W_Blood-Cell-Traits_EUR_2016
2582	rs2524129	chr6:31265135	G	C	Whole body fat mass	Neale B	UKBB	European	2017	-0.01198	0.002581	3.48e-06	-	330762	0	330762	1	IVNT	Neale-B_UKBB_EUR_2017
2583	rs2524129	chr6:31265135	G	C	Whole body fat-free mass	Neale B	UKBB	European	2017	-0.02405	0.001672	7.11e-47	-	331291	0	331291	1	IVNT	Neale-B_UKBB_EUR_2017
2584	rs2524129	chr6:31265135	G	C	Whole body water mass	Neale B	UKBB	European	2017	-0.02397	0.001675	1.93e-46	-	331315	0	331315	1	IVNT	Neale-B_UKBB_EUR_2017
1313	rs2673908	chr19:51627766	G	T	Cerebrospinal fluid biomarker levels	Sasayama D	28031287	East Asian	2016	NA	NA	4e-44	NA	-	-	-	-	-	NHGRI-EBI_GWAS_Catalog
1310	rs2673908	chr19:51627766	G	T	Granulocyte percentage of myeloid white cells	Astle W	27863252	European	2016	-0.023	0.003592	1.53e-10	-	173480	0	173480	2	IVNT	Astle-W_Blood-Cell-Traits_EUR_2016
1314	rs2673908	chr19:51627766	G	T	Granulocyte percentage of myeloid white cells	Astle W	27863252	European	2016	0.023	0.003615	2e-10	+	-	-	-	-	unit decrease	NHGRI-EBI_GWAS_Catalog
1316	rs2673908	chr19:51627766	G	T	Hip circumference	Neale B	UKBB	European	2017	0.01097	0.00242	5.87e-06	+	336601	0	336601	1	IVNT	Neale-B_UKBB_EUR_2017
1311	rs2673908	chr19:51627766	G	T	Monocyte count	Astle W	27863252	European	2016	0.02046	0.003592	1.22e-08	+	173480	0	173480	2	IVNT	Astle-W_Blood-Cell-Traits_EUR_2016
1312	rs2673908	chr19:51627766	G	T	Monocyte percentage of white cells	Astle W	27863252	European	2016	0.0247	0.003582	5.38e-12	+	173480	0	173480	2	IVNT	Astle-W_Blood-Cell-Traits_EUR_2016
1315	rs2673908	chr19:51627766	G	T	Monocyte percentage of white cells	Astle W	27863252	European	2016	0.0247	0.003576	5e-12	+	-	-	-	-	unit increase	NHGRI-EBI_GWAS_Catalog
468	rs2734325	chr6:31945646	T	C	Arm fat-free mass left	Neale B	UKBB	European	2017	-0.01776	0.001654	6.91e-27	-	331159	0	331159	1	IVNT	Neale-B_UKBB_EUR_2017
469	rs2734325	chr6:31945646	T	C	Arm fat-free mass right	Neale B	UKBB	European	2017	-0.01843	0.001621	6.29e-30	-	331221	0	331221	1	IVNT	Neale-B_UKBB_EUR_2017
470	rs2734325	chr6:31945646	T	C	Arm predicted mass left	Neale B	UKBB	European	2017	-0.01843	0.001648	4.83e-29	-	331146	0	331146	1	IVNT	Neale-B_UKBB_EUR_2017
471	rs2734325	chr6:31945646	T	C	Arm predicted mass right	Neale B	UKBB	European	2017	-0.01893	0.001615	1.06e-31	-	331216	0	331216	1	IVNT	Neale-B_UKBB_EUR_2017
472	rs2734325	chr6:31945646	T	C	Asthma	Neale B	UKBB	European	2017	0.004709	0.0008337	1.62e-08	+	336782	38791	297991	1	risk diff	Neale-B_UKBB_EUR_2017
466	rs2734325	chr6:31945646	T	C	Atopic dermatitis	EAGLE	26482879	Mixed	2015	0.09179	0.0182	4.63e-07	+	103066	18900	84166	22	log OR	EAGLE_Eczema_Mixed_2015
473	rs2734325	chr6:31945646	T	C	Basal metabolic rate	Neale B	UKBB	European	2017	-0.01853	0.001725	6.51e-27	-	331307	0	331307	1	IVNT	Neale-B_UKBB_EUR_2017
452	rs2734325	chr6:31945646	T	C	Basophil count	Astle W	27863252	European	2016	0.01992	0.003751	1.08e-07	+	173480	0	173480	2	IVNT	Astle-W_Blood-Cell-Traits_EUR_2016
474	rs2734325	chr6:31945646	T	C	Comparative height size at age 10	Neale B	UKBB	European	2017	-0.01347	0.001776	3.42e-14	-	332021	0	332021	1	-	Neale-B_UKBB_EUR_2017
453	rs2734325	chr6:31945646	T	C	Eosinophil count	Astle W	27863252	European	2016	0.03592	0.003822	5.55e-21	+	173480	0	173480	2	IVNT	Astle-W_Blood-Cell-Traits_EUR_2016
454	rs2734325	chr6:31945646	T	C	Eosinophil percentage of white cells	Astle W	27863252	European	2016	0.01825	0.003818	1.76e-06	+	173480	0	173480	2	IVNT	Astle-W_Blood-Cell-Traits_EUR_2016
475	rs2734325	chr6:31945646	T	C	Forced expiratory volume in 1-second, predicted	Neale B	UKBB	European	2017	-0.0154	0.002921	1.36e-07	-	110423	0	110423	1	IVNT	Neale-B_UKBB_EUR_2017
476	rs2734325	chr6:31945646	T	C	Forced vital capacity	Neale B	UKBB	European	2017	-0.01689	0.002113	1.32e-15	-	307638	0	307638	1	IVNT	Neale-B_UKBB_EUR_2017
477	rs2734325	chr6:31945646	T	C	Forced vital capacity, best measure	Neale B	UKBB	European	2017	-0.01647	0.002321	1.27e-12	-	255492	0	255492	1	IVNT	Neale-B_UKBB_EUR_2017
455	rs2734325	chr6:31945646	T	C	Granulocyte count	Astle W	27863252	European	2016	0.04364	0.003848	8.43e-30	+	173480	0	173480	2	IVNT	Astle-W_Blood-Cell-Traits_EUR_2016
478	rs2734325	chr6:31945646	T	C	Hand grip strength left	Neale B	UKBB	European	2017	-0.0146	0.001876	7.25e-15	-	335821	0	335821	1	IVNT	Neale-B_UKBB_EUR_2017
479	rs2734325	chr6:31945646	T	C	Hand grip strength right	Neale B	UKBB	European	2017	-0.016	0.00188	1.76e-17	-	335842	0	335842	1	IVNT	Neale-B_UKBB_EUR_2017
480	rs2734325	chr6:31945646	T	C	Height	Neale B	UKBB	European	2017	-0.02224	0.001849	2.48e-33	-	336474	0	336474	1	IVNT	Neale-B_UKBB_EUR_2017
465	rs2734325	chr6:31945646	T	C	IgA deficiency	Bronson P	27723758	European	2016	-0.5239	0.04934	2.44e-26	-	6487	1635	4852	7	log OR	Bronson-P_IgAD_EUR_2016
481	rs2734325	chr6:31945646	T	C	Impedance of arm left	Neale B	UKBB	European	2017	0.01391	0.001838	3.82e-14	+	331292	0	331292	1	IVNT	Neale-B_UKBB_EUR_2017
482	rs2734325	chr6:31945646	T	C	Impedance of arm right	Neale B	UKBB	European	2017	0.01404	0.00183	1.66e-14	+	331279	0	331279	1	IVNT	Neale-B_UKBB_EUR_2017
483	rs2734325	chr6:31945646	T	C	Impedance of leg left	Neale B	UKBB	European	2017	0.01568	0.002372	3.84e-11	+	331296	0	331296	1	IVNT	Neale-B_UKBB_EUR_2017
484	rs2734325	chr6:31945646	T	C	Impedance of leg right	Neale B	UKBB	European	2017	0.01526	0.002354	9.13e-11	+	331301	0	331301	1	IVNT	Neale-B_UKBB_EUR_2017
485	rs2734325	chr6:31945646	T	C	Impedance of whole body	Neale B	UKBB	European	2017	0.01545	0.001984	6.93e-15	+	331284	0	331284	1	IVNT	Neale-B_UKBB_EUR_2017
486	rs2734325	chr6:31945646	T	C	Intestinal malabsorption	Neale B	UKBB	European	2017	-0.00116	0.0001122	4.78e-25	-	337199	624	336575	1	risk diff	Neale-B_UKBB_EUR_2017
487	rs2734325	chr6:31945646	T	C	Leg fat-free mass left	Neale B	UKBB	European	2017	-0.01652	0.001713	5.37e-22	-	331258	0	331258	1	IVNT	Neale-B_UKBB_EUR_2017
488	rs2734325	chr6:31945646	T	C	Leg fat-free mass right	Neale B	UKBB	European	2017	-0.01741	0.001713	2.9e-24	-	331285	0	331285	1	IVNT	Neale-B_UKBB_EUR_2017
489	rs2734325	chr6:31945646	T	C	Leg predicted mass left	Neale B	UKBB	European	2017	-0.01651	0.001702	2.89e-22	-	331253	0	331253	1	IVNT	Neale-B_UKBB_EUR_2017
490	rs2734325	chr6:31945646	T	C	Leg predicted mass right	Neale B	UKBB	European	2017	-0.01736	0.001701	1.94e-24	-	331285	0	331285	1	IVNT	Neale-B_UKBB_EUR_2017
456	rs2734325	chr6:31945646	T	C	Lymphocyte count	Astle W	27863252	European	2016	0.0412	0.003858	1.29e-26	+	173480	0	173480	2	IVNT	Astle-W_Blood-Cell-Traits_EUR_2016
491	rs2734325	chr6:31945646	T	C	Medication for cholesterol, blood pressure or diabetes: blood pressure medication	Neale B	UKBB	European	2017	0.008752	0.001668	1.53e-07	+	154702	38548	116154	1	risk diff	Neale-B_UKBB_EUR_2017
492	rs2734325	chr6:31945646	T	C	Medication for cholesterol, blood pressure or diabetes: cholesterol lowering medication	Neale B	UKBB	European	2017	0.00784	0.001627	1.44e-06	+	154702	35840	118862	1	risk diff	Neale-B_UKBB_EUR_2017
493	rs2734325	chr6:31945646	T	C	Medication for cholesterol, blood pressure or diabetes: none of the above	Neale B	UKBB	European	2017	-0.01163	0.001818	1.63e-10	-	154702	103004	51698	1	risk diff	Neale-B_UKBB_EUR_2017
494	rs2734325	chr6:31945646	T	C	Medication for pain relief, constipation, heartburn: none of the above	Neale B	UKBB	European	2017	-0.005803	0.001303	8.43e-06	-	333581	184936	148645	1	risk diff	Neale-B_UKBB_EUR_2017
457	rs2734325	chr6:31945646	T	C	Monocyte count	Astle W	27863252	European	2016	0.03094	0.003829	6.46e-16	+	173480	0	173480	2	IVNT	Astle-W_Blood-Cell-Traits_EUR_2016
495	rs2734325	chr6:31945646	T	C	Multiple sclerosis	Neale B	UKBB	European	2017	-0.0005651	9.64e-05	4.5e-09	-	337199	460	336739	1	risk diff	Neale-B_UKBB_EUR_2017
458	rs2734325	chr6:31945646	T	C	Myeloid white cell count	Astle W	27863252	European	2016	0.04517	0.003858	1.16e-31	+	173480	0	173480	2	IVNT	Astle-W_Blood-Cell-Traits_EUR_2016
496	rs2734325	chr6:31945646	T	C	Nervous feelings	Neale B	UKBB	European	2017	0.005341	0.001119	1.83e-06	+	328725	77767	250958	1	risk diff	Neale-B_UKBB_EUR_2017
459	rs2734325	chr6:31945646	T	C	Neutrophil count	Astle W	27863252	European	2016	0.04142	0.003838	3.75e-27	+	173480	0	173480	2	IVNT	Astle-W_Blood-Cell-Traits_EUR_2016
497	rs2734325	chr6:31945646	T	C	Number of treatments or medications taken	Neale B	UKBB	European	2017	0.01404	0.002087	1.73e-11	+	337159	0	337159	1	-	Neale-B_UKBB_EUR_2017
498	rs2734325	chr6:31945646	T	C	Other rheumatoid arthritis	Neale B	UKBB	European	2017	0.001048	0.0001394	5.39e-14	+	337199	964	336235	1	risk diff	Neale-B_UKBB_EUR_2017
460	rs2734325	chr6:31945646	T	C	Platelet count	Astle W	27863252	European	2016	0.01837	0.003904	2.53e-06	+	173480	0	173480	2	IVNT	Astle-W_Blood-Cell-Traits_EUR_2016
467	rs2734325	chr6:31945646	T	C	Primary sclerosing cholangitis	Ji S	27992413	European	2017	-0.3112	0.038	2.26e-17	-	14890	2871	12019	3	log OR	Ji-S_PSC_EUR_2017
522	rs2734325	chr6:31945646	T	C	Rheumatoid arthritis	Okada Y	24390342	European	2014	0.4187	0.01679	1.9e-151	+	58284	14361	43923	18	log OR	Okada-Y_RA_EUR_2014
523	rs2734325	chr6:31945646	T	C	Rheumatoid arthritis	Okada Y	24390342	Mixed	2014	0.3365	0.0128	4.4e-130	+	80799	19234	61565	22	log OR	Okada-Y_RA_Mixed_2014
524	rs2734325	chr6:31945646	T	C	Schizophrenia	PGC	25056061	Mixed	2014	0.0546	0.0114	1.65e-06	+	82315	35476	46839	49	log OR	PGC_Schizophrenia_Mixed_2014
499	rs2734325	chr6:31945646	T	C	Self-reported ankylosing spondylitis	Neale B	UKBB	European	2017	0.0006293	0.0001397	6.64e-06	+	337159	968	336191	1	risk diff	Neale-B_UKBB_EUR_2017
500	rs2734325	chr6:31945646	T	C	Self-reported asthma	Neale B	UKBB	European	2017	0.004869	0.0008352	5.56e-09	+	337159	39049	298110	1	risk diff	Neale-B_UKBB_EUR_2017
501	rs2734325	chr6:31945646	T	C	Self-reported hypertension	Neale B	UKBB	European	2017	0.006791	0.001142	2.72e-09	+	337159	87690	249469	1	risk diff	Neale-B_UKBB_EUR_2017
502	rs2734325	chr6:31945646	T	C	Self-reported hyperthyroidism or thyrotoxicosis	Neale B	UKBB	European	2017	-0.001275	0.0002258	1.65e-08	-	337159	2547	334612	1	risk diff	Neale-B_UKBB_EUR_2017
503	rs2734325	chr6:31945646	T	C	Self-reported hypothyroidism or myxoedema	Neale B	UKBB	European	2017	0.004821	0.0005557	4.12e-18	+	337159	16376	320783	1	risk diff	Neale-B_UKBB_EUR_2017
504	rs2734325	chr6:31945646	T	C	Self-reported malabsorption or coeliac disease	Neale B	UKBB	European	2017	-0.002993	0.0001709	1.16e-68	-	337159	1452	335707	1	risk diff	Neale-B_UKBB_EUR_2017
505	rs2734325	chr6:31945646	T	C	Self-reported multiple sclerosis	Neale B	UKBB	European	2017	-0.001455	0.0001572	2.18e-20	-	337159	1228	335931	1	risk diff	Neale-B_UKBB_EUR_2017
506	rs2734325	chr6:31945646	T	C	Self-reported polymyalgia rheumatica	Neale B	UKBB	European	2017	0.0007619	0.0001188	1.45e-10	+	337159	700	336459	1	risk diff	Neale-B_UKBB_EUR_2017
507	rs2734325	chr6:31945646	T	C	Self-reported psoriasis	Neale B	UKBB	European	2017	-0.001676	0.0002781	1.69e-09	-	337159	3871	333288	1	risk diff	Neale-B_UKBB_EUR_2017
508	rs2734325	chr6:31945646	T	C	Self-reported rheumatoid arthritis	Neale B	UKBB	European	2017	0.002611	0.000273	1.14e-21	+	337159	3730	333429	1	risk diff	Neale-B_UKBB_EUR_2017
509	rs2734325	chr6:31945646	T	C	Sitting height	Neale B	UKBB	European	2017	-0.02071	0.002011	7.26e-25	-	336172	0	336172	1	IVNT	Neale-B_UKBB_EUR_2017
461	rs2734325	chr6:31945646	T	C	Sum basophil neutrophil counts	Astle W	27863252	European	2016	0.04178	0.003845	1.66e-27	+	173480	0	173480	2	IVNT	Astle-W_Blood-Cell-Traits_EUR_2016
462	rs2734325	chr6:31945646	T	C	Sum eosinophil basophil counts	Astle W	27863252	European	2016	0.03748	0.003826	1.17e-22	+	173480	0	173480	2	IVNT	Astle-W_Blood-Cell-Traits_EUR_2016
463	rs2734325	chr6:31945646	T	C	Sum neutrophil eosinophil counts	Astle W	27863252	European	2016	0.04321	0.003842	2.39e-29	+	173480	0	173480	2	IVNT	Astle-W_Blood-Cell-Traits_EUR_2016
510	rs2734325	chr6:31945646	T	C	Systolic blood pressure	Neale B	UKBB	European	2017	0.01586	0.002632	1.68e-09	+	317754	0	317754	1	IVNT	Neale-B_UKBB_EUR_2017
511	rs2734325	chr6:31945646	T	C	Treatment with levothyroxine sodium	Neale B	UKBB	European	2017	0.003619	0.0005121	1.58e-12	+	337159	13717	323442	1	risk diff	Neale-B_UKBB_EUR_2017
512	rs2734325	chr6:31945646	T	C	Treatment with methotrexate	Neale B	UKBB	European	2017	0.001327	0.0001891	2.22e-12	+	337159	1778	335381	1	risk diff	Neale-B_UKBB_EUR_2017
513	rs2734325	chr6:31945646	T	C	Trunk fat-free mass	Neale B	UKBB	European	2017	-0.02101	0.001639	1.27e-37	-	331030	0	331030	1	IVNT	Neale-B_UKBB_EUR_2017
514	rs2734325	chr6:31945646	T	C	Trunk predicted mass	Neale B	UKBB	European	2017	-0.02075	0.001633	5.98e-37	-	330995	0	330995	1	IVNT	Neale-B_UKBB_EUR_2017
515	rs2734325	chr6:31945646	T	C	Unspecified haematuria	Neale B	UKBB	European	2017	0.002155	0.0003813	1.6e-08	+	337199	7363	329836	1	risk diff	Neale-B_UKBB_EUR_2017
516	rs2734325	chr6:31945646	T	C	Vascular or heart problems diagnosed by doctor: high blood pressure	Neale B	UKBB	European	2017	0.007189	0.001157	5.28e-10	+	336683	91033	245650	1	risk diff	Neale-B_UKBB_EUR_2017
517	rs2734325	chr6:31945646	T	C	Vascular or heart problems diagnosed by doctor: none of the above	Neale B	UKBB	European	2017	-0.008014	0.001189	1.57e-11	-	336683	236530	100153	1	risk diff	Neale-B_UKBB_EUR_2017
518	rs2734325	chr6:31945646	T	C	Weight	Neale B	UKBB	European	2017	-0.01355	0.002274	2.51e-09	-	336227	0	336227	1	IVNT	Neale-B_UKBB_EUR_2017
464	rs2734325	chr6:31945646	T	C	White blood cell count	Astle W	27863252	European	2016	0.05423	0.003841	2.99e-45	+	173480	0	173480	2	IVNT	Astle-W_Blood-Cell-Traits_EUR_2016
519	rs2734325	chr6:31945646	T	C	Whole body fat-free mass	Neale B	UKBB	European	2017	-0.01974	0.001645	3.61e-33	-	331291	0	331291	1	IVNT	Neale-B_UKBB_EUR_2017
520	rs2734325	chr6:31945646	T	C	Whole body water mass	Neale B	UKBB	European	2017	-0.01974	0.001648	4.4e-33	-	331315	0	331315	1	IVNT	Neale-B_UKBB_EUR_2017
521	rs2734325	chr6:31945646	T	C	Worrier or anxious feelings	Neale B	UKBB	European	2017	0.006117	0.001292	2.18e-06	+	328717	186559	142158	1	risk diff	Neale-B_UKBB_EUR_2017
4016	rs2830585	chr21:28305212	C	T	Blood protein levels	Suhre K	28240269	European	2017	-1.073	0.04952	4e-104	-	-	-	-	-	unit decrease	NHGRI-EBI_GWAS_Catalog
4014	rs2830585	chr21:28305212	C	T	Height	GIANT	28146470	European	2017	0.017	0.0033	2.3e-07	+	381625	0	381625	106	IVNT	GIANT_Height_EUR_2017
4015	rs2830585	chr21:28305212	C	T	Height	GIANT	28146470	Mixed	2017	0.018	0.0031	6.5e-09	+	458927	0	458927	147	IVNT	GIANT_Height_Mixed_2017
4017	rs2830585	chr21:28305212	C	T	Height	Neale B	UKBB	European	2017	0.01463	0.002342	4.2e-10	+	336474	0	336474	1	IVNT	Neale-B_UKBB_EUR_2017
4018	rs2830585	chr21:28305212	C	T	Impedance of leg left	Neale B	UKBB	European	2017	0.02065	0.003004	6.24e-12	+	331296	0	331296	1	IVNT	Neale-B_UKBB_EUR_2017
4019	rs2830585	chr21:28305212	C	T	Impedance of leg right	Neale B	UKBB	European	2017	0.01882	0.002981	2.74e-10	+	331301	0	331301	1	IVNT	Neale-B_UKBB_EUR_2017
4020	rs2830585	chr21:28305212	C	T	Impedance of whole body	Neale B	UKBB	European	2017	0.01167	0.002513	3.4e-06	+	331284	0	331284	1	IVNT	Neale-B_UKBB_EUR_2017
758	rs28361052	chr6:32032205	C	G	Arm fat-free mass left	Neale B	UKBB	European	2017	-0.0181	0.001693	1.18e-26	-	331159	0	331159	1	IVNT	Neale-B_UKBB_EUR_2017
759	rs28361052	chr6:32032205	C	G	Arm fat-free mass right	Neale B	UKBB	European	2017	-0.0185	0.00166	7.2e-29	-	331221	0	331221	1	IVNT	Neale-B_UKBB_EUR_2017
760	rs28361052	chr6:32032205	C	G	Arm predicted mass left	Neale B	UKBB	European	2017	-0.01866	0.001687	1.99e-28	-	331146	0	331146	1	IVNT	Neale-B_UKBB_EUR_2017
761	rs28361052	chr6:32032205	C	G	Arm predicted mass right	Neale B	UKBB	European	2017	-0.01925	0.001654	2.52e-31	-	331216	0	331216	1	IVNT	Neale-B_UKBB_EUR_2017
762	rs28361052	chr6:32032205	C	G	Asthma	Neale B	UKBB	European	2017	0.005303	0.0008535	5.19e-10	+	336782	38791	297991	1	risk diff	Neale-B_UKBB_EUR_2017
763	rs28361052	chr6:32032205	C	G	Basal metabolic rate	Neale B	UKBB	European	2017	-0.0187	0.001766	3.42e-26	-	331307	0	331307	1	IVNT	Neale-B_UKBB_EUR_2017
740	rs28361052	chr6:32032205	C	G	Basophil count	Astle W	27863252	European	2016	0.01836	0.003825	1.59e-06	+	173480	0	173480	2	IVNT	Astle-W_Blood-Cell-Traits_EUR_2016
764	rs28361052	chr6:32032205	C	G	Comparative height size at age 10	Neale B	UKBB	European	2017	-0.01324	0.001818	3.26e-13	-	332021	0	332021	1	-	Neale-B_UKBB_EUR_2017
741	rs28361052	chr6:32032205	C	G	Eosinophil count	Astle W	27863252	European	2016	0.03731	0.003898	1.05e-21	+	173480	0	173480	2	IVNT	Astle-W_Blood-Cell-Traits_EUR_2016
742	rs28361052	chr6:32032205	C	G	Eosinophil percentage of granulocytes	Astle W	27863252	European	2016	0.01935	0.003912	7.56e-07	+	173480	0	173480	2	IVNT	Astle-W_Blood-Cell-Traits_EUR_2016
743	rs28361052	chr6:32032205	C	G	Eosinophil percentage of white cells	Astle W	27863252	European	2016	0.02335	0.003894	2.03e-09	+	173480	0	173480	2	IVNT	Astle-W_Blood-Cell-Traits_EUR_2016
765	rs28361052	chr6:32032205	C	G	Forced expiratory volume in 1-second, predicted	Neale B	UKBB	European	2017	-0.01338	0.002993	7.84e-06	-	110423	0	110423	1	IVNT	Neale-B_UKBB_EUR_2017
766	rs28361052	chr6:32032205	C	G	Forced vital capacity	Neale B	UKBB	European	2017	-0.01688	0.002164	6.06e-15	-	307638	0	307638	1	IVNT	Neale-B_UKBB_EUR_2017
767	rs28361052	chr6:32032205	C	G	Forced vital capacity, best measure	Neale B	UKBB	European	2017	-0.01659	0.002377	2.97e-12	-	255492	0	255492	1	IVNT	Neale-B_UKBB_EUR_2017
744	rs28361052	chr6:32032205	C	G	Granulocyte count	Astle W	27863252	European	2016	0.03746	0.003925	1.39e-21	+	173480	0	173480	2	IVNT	Astle-W_Blood-Cell-Traits_EUR_2016
768	rs28361052	chr6:32032205	C	G	Hand grip strength left	Neale B	UKBB	European	2017	-0.01596	0.001921	9.65e-17	-	335821	0	335821	1	IVNT	Neale-B_UKBB_EUR_2017
769	rs28361052	chr6:32032205	C	G	Hand grip strength right	Neale B	UKBB	European	2017	-0.01669	0.001925	4.2e-18	-	335842	0	335842	1	IVNT	Neale-B_UKBB_EUR_2017
770	rs28361052	chr6:32032205	C	G	Height	Neale B	UKBB	European	2017	-0.02192	0.001893	5.08e-31	-	336474	0	336474	1	IVNT	Neale-B_UKBB_EUR_2017
756	rs28361052	chr6:32032205	C	G	IgA deficiency	Bronson P	27723758	European	2016	-0.5646	0.04983	9.21e-30	-	6487	1635	4852	7	log OR	Bronson-P_IgAD_EUR_2016
771	rs28361052	chr6:32032205	C	G	Impedance of arm left	Neale B	UKBB	European	2017	0.01512	0.001881	9.18e-16	+	331292	0	331292	1	IVNT	Neale-B_UKBB_EUR_2017
772	rs28361052	chr6:32032205	C	G	Impedance of arm right	Neale B	UKBB	European	2017	0.01533	0.001873	2.7e-16	+	331279	0	331279	1	IVNT	Neale-B_UKBB_EUR_2017
773	rs28361052	chr6:32032205	C	G	Impedance of leg left	Neale B	UKBB	European	2017	0.01674	0.002429	5.46e-12	+	331296	0	331296	1	IVNT	Neale-B_UKBB_EUR_2017
774	rs28361052	chr6:32032205	C	G	Impedance of leg right	Neale B	UKBB	European	2017	0.01654	0.00241	6.82e-12	+	331301	0	331301	1	IVNT	Neale-B_UKBB_EUR_2017
775	rs28361052	chr6:32032205	C	G	Impedance of whole body	Neale B	UKBB	European	2017	0.01691	0.002031	8.36e-17	+	331284	0	331284	1	IVNT	Neale-B_UKBB_EUR_2017
776	rs28361052	chr6:32032205	C	G	Intestinal malabsorption	Neale B	UKBB	European	2017	-0.001272	0.0001149	1.76e-28	-	337199	624	336575	1	risk diff	Neale-B_UKBB_EUR_2017
777	rs28361052	chr6:32032205	C	G	Leg fat-free mass left	Neale B	UKBB	European	2017	-0.01656	0.001754	3.57e-21	-	331258	0	331258	1	IVNT	Neale-B_UKBB_EUR_2017
778	rs28361052	chr6:32032205	C	G	Leg fat-free mass right	Neale B	UKBB	European	2017	-0.01747	0.001753	2.17e-23	-	331285	0	331285	1	IVNT	Neale-B_UKBB_EUR_2017
779	rs28361052	chr6:32032205	C	G	Leg predicted mass left	Neale B	UKBB	European	2017	-0.0165	0.001742	2.76e-21	-	331253	0	331253	1	IVNT	Neale-B_UKBB_EUR_2017
780	rs28361052	chr6:32032205	C	G	Leg predicted mass right	Neale B	UKBB	European	2017	-0.01739	0.001742	1.8e-23	-	331285	0	331285	1	IVNT	Neale-B_UKBB_EUR_2017
745	rs28361052	chr6:32032205	C	G	Lymphocyte count	Astle W	27863252	European	2016	0.02532	0.003936	1.24e-10	+	173480	0	173480	2	IVNT	Astle-W_Blood-Cell-Traits_EUR_2016
781	rs28361052	chr6:32032205	C	G	Medication for cholesterol, blood pressure or diabetes: blood pressure medication	Neale B	UKBB	European	2017	0.008922	0.001707	1.74e-07	+	154702	38548	116154	1	risk diff	Neale-B_UKBB_EUR_2017
782	rs28361052	chr6:32032205	C	G	Medication for cholesterol, blood pressure or diabetes: none of the above	Neale B	UKBB	European	2017	-0.01051	0.001862	1.67e-08	-	154702	103004	51698	1	risk diff	Neale-B_UKBB_EUR_2017
746	rs28361052	chr6:32032205	C	G	Monocyte count	Astle W	27863252	European	2016	0.02454	0.003905	3.28e-10	+	173480	0	173480	2	IVNT	Astle-W_Blood-Cell-Traits_EUR_2016
783	rs28361052	chr6:32032205	C	G	Multiple sclerosis	Neale B	UKBB	European	2017	-0.0006684	9.87e-05	1.25e-11	-	337199	460	336739	1	risk diff	Neale-B_UKBB_EUR_2017
747	rs28361052	chr6:32032205	C	G	Myeloid white cell count	Astle W	27863252	European	2016	0.03865	0.003936	9.13e-23	+	173480	0	173480	2	IVNT	Astle-W_Blood-Cell-Traits_EUR_2016
748	rs28361052	chr6:32032205	C	G	Neutrophil count	Astle W	27863252	European	2016	0.03511	0.003915	3.01e-19	+	173480	0	173480	2	IVNT	Astle-W_Blood-Cell-Traits_EUR_2016
749	rs28361052	chr6:32032205	C	G	Neutrophil percentage of granulocytes	Astle W	27863252	European	2016	-0.01887	0.003912	1.42e-06	-	173480	0	173480	2	IVNT	Astle-W_Blood-Cell-Traits_EUR_2016
784	rs28361052	chr6:32032205	C	G	Number of self-reported non-cancer illnesses	Neale B	UKBB	European	2017	0.01069	0.002201	1.2e-06	+	337159	0	337159	1	-	Neale-B_UKBB_EUR_2017
785	rs28361052	chr6:32032205	C	G	Number of treatments or medications taken	Neale B	UKBB	European	2017	0.01384	0.002137	9.24e-11	+	337159	0	337159	1	-	Neale-B_UKBB_EUR_2017
786	rs28361052	chr6:32032205	C	G	Other rheumatoid arthritis	Neale B	UKBB	European	2017	0.001241	0.0001427	3.46e-18	+	337199	964	336235	1	risk diff	Neale-B_UKBB_EUR_2017
750	rs28361052	chr6:32032205	C	G	Platelet count	Astle W	27863252	European	2016	0.02307	0.003982	6.83e-09	+	173480	0	173480	2	IVNT	Astle-W_Blood-Cell-Traits_EUR_2016
751	rs28361052	chr6:32032205	C	G	Plateletcrit	Astle W	27863252	European	2016	0.01854	0.003994	3.47e-06	+	173480	0	173480	2	IVNT	Astle-W_Blood-Cell-Traits_EUR_2016
757	rs28361052	chr6:32032205	C	G	Primary sclerosing cholangitis	Ji S	27992413	European	2017	-0.3008	0.033	6.22e-21	-	14890	2871	12019	3	log OR	Ji-S_PSC_EUR_2017
810	rs28361052	chr6:32032205	C	G	Rheumatoid arthritis	Okada Y	24390342	European	2014	0.4463	0.01595	5.6e-176	+	58284	14361	43923	18	log OR	Okada-Y_RA_EUR_2014
811	rs28361052	chr6:32032205	C	G	Rheumatoid arthritis	Okada Y	24390342	Mixed	2014	0.3567	0.01101	3.7e-153	+	80799	19234	61565	22	log OR	Okada-Y_RA_Mixed_2014
812	rs28361052	chr6:32032205	C	G	Schizophrenia	PGC	25056061	Mixed	2014	0.0521	0.0113	4.01e-06	+	82315	35476	46839	49	log OR	PGC_Schizophrenia_Mixed_2014
787	rs28361052	chr6:32032205	C	G	Self-reported ankylosing spondylitis	Neale B	UKBB	European	2017	0.0006639	0.000143	3.46e-06	+	337159	968	336191	1	risk diff	Neale-B_UKBB_EUR_2017
788	rs28361052	chr6:32032205	C	G	Self-reported asthma	Neale B	UKBB	European	2017	0.005657	0.0008551	3.71e-11	+	337159	39049	298110	1	risk diff	Neale-B_UKBB_EUR_2017
789	rs28361052	chr6:32032205	C	G	Self-reported hypertension	Neale B	UKBB	European	2017	0.007197	0.001169	7.39e-10	+	337159	87690	249469	1	risk diff	Neale-B_UKBB_EUR_2017
790	rs28361052	chr6:32032205	C	G	Self-reported hypothyroidism or myxoedema	Neale B	UKBB	European	2017	0.004544	0.0005689	1.39e-15	+	337159	16376	320783	1	risk diff	Neale-B_UKBB_EUR_2017
791	rs28361052	chr6:32032205	C	G	Self-reported malabsorption or coeliac disease	Neale B	UKBB	European	2017	-0.003261	0.0001749	1.63e-77	-	337159	1452	335707	1	risk diff	Neale-B_UKBB_EUR_2017
792	rs28361052	chr6:32032205	C	G	Self-reported multiple sclerosis	Neale B	UKBB	European	2017	-0.001586	0.000161	6.79e-23	-	337159	1228	335931	1	risk diff	Neale-B_UKBB_EUR_2017
793	rs28361052	chr6:32032205	C	G	Self-reported polymyalgia rheumatica	Neale B	UKBB	European	2017	0.000758	0.0001217	4.68e-10	+	337159	700	336459	1	risk diff	Neale-B_UKBB_EUR_2017
794	rs28361052	chr6:32032205	C	G	Self-reported psoriasis	Neale B	UKBB	European	2017	-0.0016	0.0002848	1.94e-08	-	337159	3871	333288	1	risk diff	Neale-B_UKBB_EUR_2017
795	rs28361052	chr6:32032205	C	G	Self-reported rheumatoid arthritis	Neale B	UKBB	European	2017	0.003092	0.0002794	1.86e-28	+	337159	3730	333429	1	risk diff	Neale-B_UKBB_EUR_2017
796	rs28361052	chr6:32032205	C	G	Sitting height	Neale B	UKBB	European	2017	-0.01972	0.002059	1.02e-21	-	336172	0	336172	1	IVNT	Neale-B_UKBB_EUR_2017
752	rs28361052	chr6:32032205	C	G	Sum basophil neutrophil counts	Astle W	27863252	European	2016	0.03559	0.003922	1.15e-19	+	173480	0	173480	2	IVNT	Astle-W_Blood-Cell-Traits_EUR_2016
753	rs28361052	chr6:32032205	C	G	Sum eosinophil basophil counts	Astle W	27863252	European	2016	0.03904	0.003903	1.47e-23	+	173480	0	173480	2	IVNT	Astle-W_Blood-Cell-Traits_EUR_2016
754	rs28361052	chr6:32032205	C	G	Sum neutrophil eosinophil counts	Astle W	27863252	European	2016	0.037	0.003919	3.74e-21	+	173480	0	173480	2	IVNT	Astle-W_Blood-Cell-Traits_EUR_2016
797	rs28361052	chr6:32032205	C	G	Systolic blood pressure	Neale B	UKBB	European	2017	0.01817	0.002694	1.52e-11	+	317754	0	317754	1	IVNT	Neale-B_UKBB_EUR_2017
798	rs28361052	chr6:32032205	C	G	Taking other prescription medications	Neale B	UKBB	European	2017	0.005993	0.001335	7.11e-06	+	336330	158113	178217	1	risk diff	Neale-B_UKBB_EUR_2017
799	rs28361052	chr6:32032205	C	G	Treatment with levothyroxine sodium	Neale B	UKBB	European	2017	0.003381	0.0005243	1.13e-10	+	337159	13717	323442	1	risk diff	Neale-B_UKBB_EUR_2017
800	rs28361052	chr6:32032205	C	G	Treatment with methotrexate	Neale B	UKBB	European	2017	0.001609	0.0001936	9.68e-17	+	337159	1778	335381	1	risk diff	Neale-B_UKBB_EUR_2017
801	rs28361052	chr6:32032205	C	G	Trunk fat-free mass	Neale B	UKBB	European	2017	-0.0218	0.001678	1.29e-38	-	331030	0	331030	1	IVNT	Neale-B_UKBB_EUR_2017
802	rs28361052	chr6:32032205	C	G	Trunk predicted mass	Neale B	UKBB	European	2017	-0.02147	0.001672	1e-37	-	330995	0	330995	1	IVNT	Neale-B_UKBB_EUR_2017
803	rs28361052	chr6:32032205	C	G	Unspecified haematuria	Neale B	UKBB	European	2017	0.001841	0.0003904	2.41e-06	+	337199	7363	329836	1	risk diff	Neale-B_UKBB_EUR_2017
804	rs28361052	chr6:32032205	C	G	Vascular or heart problems diagnosed by doctor: high blood pressure	Neale B	UKBB	European	2017	0.007449	0.001185	3.26e-10	+	336683	91033	245650	1	risk diff	Neale-B_UKBB_EUR_2017
805	rs28361052	chr6:32032205	C	G	Vascular or heart problems diagnosed by doctor: none of the above	Neale B	UKBB	European	2017	-0.007943	0.001217	6.74e-11	-	336683	236530	100153	1	risk diff	Neale-B_UKBB_EUR_2017
806	rs28361052	chr6:32032205	C	G	Weight	Neale B	UKBB	European	2017	-0.01323	0.002328	1.33e-08	-	336227	0	336227	1	IVNT	Neale-B_UKBB_EUR_2017
755	rs28361052	chr6:32032205	C	G	White blood cell count	Astle W	27863252	European	2016	0.04278	0.003918	9.29e-28	+	173480	0	173480	2	IVNT	Astle-W_Blood-Cell-Traits_EUR_2016
807	rs28361052	chr6:32032205	C	G	Whole body fat-free mass	Neale B	UKBB	European	2017	-0.02019	0.001684	4.02e-33	-	331291	0	331291	1	IVNT	Neale-B_UKBB_EUR_2017
808	rs28361052	chr6:32032205	C	G	Whole body water mass	Neale B	UKBB	European	2017	-0.02013	0.001687	7.73e-33	-	331315	0	331315	1	IVNT	Neale-B_UKBB_EUR_2017
809	rs28361052	chr6:32032205	C	G	Worrier or anxious feelings	Neale B	UKBB	European	2017	0.005882	0.001322	8.64e-06	+	328717	186559	142158	1	risk diff	Neale-B_UKBB_EUR_2017
1565	rs2844619	chr6:31242223	G	C	Basophil count	Astle W	27863252	European	2016	0.02509	0.003605	3.44e-12	+	173480	0	173480	2	IVNT	Astle-W_Blood-Cell-Traits_EUR_2016
1566	rs2844619	chr6:31242223	G	C	Eosinophil count	Astle W	27863252	European	2016	0.0378	0.003673	7.82e-25	+	173480	0	173480	2	IVNT	Astle-W_Blood-Cell-Traits_EUR_2016
1567	rs2844619	chr6:31242223	G	C	Granulocyte count	Astle W	27863252	European	2016	0.05269	0.003699	4.73e-46	+	173480	0	173480	2	IVNT	Astle-W_Blood-Cell-Traits_EUR_2016
1568	rs2844619	chr6:31242223	G	C	Granulocyte percentage of myeloid white cells	Astle W	27863252	European	2016	0.02699	0.00368	2.23e-13	+	173480	0	173480	2	IVNT	Astle-W_Blood-Cell-Traits_EUR_2016
1586	rs2844619	chr6:31242223	G	C	Height	GIANT	20881960	European	2010	NA	NA	4.72e-11	NA	133747	0	133747	46	Z-score	GIANT_Height_EUR_2010
1587	rs2844619	chr6:31242223	G	C	Height	GIANT	23754948	European	2013	-0.0298	0.004298	4.07e-12	-	133587	0	133587	46	Z-score	GIANT_Height_EUR_2013
1588	rs2844619	chr6:31242223	G	C	Height	GIANT	25282103	European	2014	-0.034	0.0031	8.1e-28	-	251710	0	251710	79	Z-score	GIANT_Height_EUR_2014
1600	rs2844619	chr6:31242223	G	C	Height	GIANT	20881960	European	2010	NA	NA	4.72e-11	NA	133653	-	-	-	-	GRASP
1583	rs2844619	chr6:31242223	G	C	Height in females	GIANT	23754948	European	2013	-0.028	0.0058	1.2e-06	-	73072	0	73072	46	Z-score	GIANT_Height-F_EUR_2013
1584	rs2844619	chr6:31242223	G	C	Height in males	GIANT	23754948	European	2013	-0.032	0.0064	4.01e-07	-	60515	0	60515	46	Z-score	GIANT_Height-M_EUR_2013
1585	rs2844619	chr6:31242223	G	C	Height tails	GIANT	23563607	European	2013	-0.13	0.026	1.7e-06	-	15716	7850	7866	51	log OR	GIANT_Height-Tails_EUR_2013
1569	rs2844619	chr6:31242223	G	C	High light scatter reticulocyte count	Astle W	27863252	European	2016	0.01648	0.003693	8.16e-06	+	173480	0	173480	2	IVNT	Astle-W_Blood-Cell-Traits_EUR_2016
1589	rs2844619	chr6:31242223	G	C	Hip circumference adjusted for BMI	GIANT	25673412	Mixed	2015	-0.021	0.0037	1.3e-08	-	214712	0	214712	109	IVNT	GIANT_HipadjBMI_Mixed_2015
1582	rs2844619	chr6:31242223	G	C	IgA deficiency	Bronson P	27723758	European	2016	-0.2208	0.0459	1.51e-06	-	6487	1635	4852	7	log OR	Bronson-P_IgAD_EUR_2016
1607	rs2844619	chr6:31242223	G	C	IgG digalactosylation	Shen X	28878392	European	2017	NA	NA	6.27e-06	NA	1960	0	1960	1	IVNT	Shen-X_IgG-Digalactosylation_EUR_2017
1608	rs2844619	chr6:31242223	G	C	IgG fucosylation	Shen X	28878392	European	2017	NA	NA	2.22e-06	NA	1960	0	1960	1	IVNT	Shen-X_IgG-Fucosylation_EUR_2017
1609	rs2844619	chr6:31242223	G	C	IgG galactosylation	Shen X	28878392	European	2017	NA	NA	1.23e-07	NA	1960	0	1960	1	IVNT	Shen-X_IgG-Galactosylation_EUR_2017
1610	rs2844619	chr6:31242223	G	C	IgG N-glycosylation	Shen X	28878392	European	2017	NA	NA	1.8e-06	NA	1960	0	1960	1	IVNT	Shen-X_IgG-N-Glycosylation_EUR_2017
1611	rs2844619	chr6:31242223	G	C	IgG sialylation	Shen X	28878392	European	2017	NA	NA	2.15e-06	NA	1960	0	1960	1	IVNT	Shen-X_IgG-Sialylation_EUR_2017
1595	rs2844619	chr6:31242223	G	C	Low density lipoprotein	GLGC	24097068	European	2013	0.0188	0.0041	3.44e-06	+	148010	0	148010	60	IVNT	GLGC_LDL_EUR_2013
1570	rs2844619	chr6:31242223	G	C	Lymphocyte count	Astle W	27863252	European	2016	0.07141	0.003708	1.26e-82	+	173480	0	173480	2	IVNT	Astle-W_Blood-Cell-Traits_EUR_2016
1571	rs2844619	chr6:31242223	G	C	Lymphocyte percentage of white cells	Astle W	27863252	European	2016	0.01649	0.00367	7.06e-06	+	173480	0	173480	2	IVNT	Astle-W_Blood-Cell-Traits_EUR_2016
1572	rs2844619	chr6:31242223	G	C	Monocyte count	Astle W	27863252	European	2016	0.01915	0.00368	1.94e-07	+	173480	0	173480	2	IVNT	Astle-W_Blood-Cell-Traits_EUR_2016
1573	rs2844619	chr6:31242223	G	C	Monocyte percentage of white cells	Astle W	27863252	European	2016	-0.03638	0.00367	3.6e-23	-	173480	0	173480	2	IVNT	Astle-W_Blood-Cell-Traits_EUR_2016
1574	rs2844619	chr6:31242223	G	C	Myeloid white cell count	Astle W	27863252	European	2016	0.05202	0.003707	1.01e-44	+	173480	0	173480	2	IVNT	Astle-W_Blood-Cell-Traits_EUR_2016
1575	rs2844619	chr6:31242223	G	C	Neutrophil count	Astle W	27863252	European	2016	0.04972	0.003689	2.16e-41	+	173480	0	173480	2	IVNT	Astle-W_Blood-Cell-Traits_EUR_2016
1603	rs2844619	chr6:31242223	G	C	Primary sclerosing cholangitis	Ji S	27992413	European	2017	-0.5642	0.029	4.67e-87	-	14890	2871	12019	3	log OR	Ji-S_PSC_EUR_2017
1576	rs2844619	chr6:31242223	G	C	Reticulocyte count	Astle W	27863252	European	2016	0.02423	0.0037	5.77e-11	+	173480	0	173480	2	IVNT	Astle-W_Blood-Cell-Traits_EUR_2016
1577	rs2844619	chr6:31242223	G	C	Reticulocyte fraction of red cells	Astle W	27863252	European	2016	0.02133	0.003698	7.94e-09	+	173480	0	173480	2	IVNT	Astle-W_Blood-Cell-Traits_EUR_2016
1604	rs2844619	chr6:31242223	G	C	Rheumatoid arthritis	Okada Y	24390342	European	2014	0.08618	0.01631	2.4e-08	+	58284	14361	43923	18	log OR	Okada-Y_RA_EUR_2014
1605	rs2844619	chr6:31242223	G	C	Rheumatoid arthritis	Okada Y	24390342	Mixed	2014	0.06766	0.01431	1.4e-06	+	80799	19234	61565	22	log OR	Okada-Y_RA_Mixed_2014
1606	rs2844619	chr6:31242223	G	C	Schizophrenia	PGC	25056061	Mixed	2014	0.0559	0.0123	4.97e-06	+	82315	35476	46839	49	log OR	PGC_Schizophrenia_Mixed_2014
1578	rs2844619	chr6:31242223	G	C	Sum basophil neutrophil counts	Astle W	27863252	European	2016	0.04991	0.003696	1.47e-41	+	173480	0	173480	2	IVNT	Astle-W_Blood-Cell-Traits_EUR_2016
1579	rs2844619	chr6:31242223	G	C	Sum eosinophil basophil counts	Astle W	27863252	European	2016	0.04025	0.003678	7.01e-28	+	173480	0	173480	2	IVNT	Astle-W_Blood-Cell-Traits_EUR_2016
1580	rs2844619	chr6:31242223	G	C	Sum neutrophil eosinophil counts	Astle W	27863252	European	2016	0.05245	0.003693	8.47e-46	+	173480	0	173480	2	IVNT	Astle-W_Blood-Cell-Traits_EUR_2016
1596	rs2844619	chr6:31242223	G	C	Total cholesterol	GLGC	24097068	European	2013	0.0324	0.004	1.4e-16	+	159855	0	159855	60	IVNT	GLGC_TC_EUR_2013
1597	rs2844619	chr6:31242223	G	C	Total cholesterol	GLGC	20686565	Mixed	2010	0.0335	0.0053	2.66e-11	+	100184	0	100184	46	Z-score	GLGC_TC_Mixed_2010
1601	rs2844619	chr6:31242223	G	C	Total cholesterol	GLGC	20686565	Mixed	2010	NA	NA	2.66e-11	NA	100184	-	-	-	-	GRASP
1598	rs2844619	chr6:31242223	G	C	Triglycerides	GLGC	24097068	European	2013	0.0331	0.0037	1.6e-17	+	151838	0	151838	60	IVNT	GLGC_TG_EUR_2013
1599	rs2844619	chr6:31242223	G	C	Triglycerides	GLGC	20686565	Mixed	2010	0.035	0.005	1.03e-12	+	96598	0	96598	46	Z-score	GLGC_TG_Mixed_2010
1602	rs2844619	chr6:31242223	G	C	Triglycerides	GLGC	20686565	Mixed	2010	NA	NA	1.03e-12	NA	100184	-	-	-	-	GRASP
1592	rs2844619	chr6:31242223	G	C	Waist hip ratio adjusted for BMI	GIANT	25673412	Mixed	2015	0.018	0.0036	2.9e-07	+	213142	0	213142	109	IVNT	GIANT_WHRadjBMI_Mixed_2015
1590	rs2844619	chr6:31242223	G	C	Waist hip ratio adjusted for smoking	GIANT	28443625	European	2017	0.0184	0.004	4.78e-06	+	155208	0	155208	66	IVNT	GIANT_WHR-adjusted-Smoking_EUR_2017
1591	rs2844619	chr6:31242223	G	C	Waist hip ratio adjusted for smoking	GIANT	28443625	Mixed	2017	0.0174	0.0038	4.07e-06	+	173902	0	173902	73	IVNT	GIANT_WHR-adjusted-Smoking_Mixed_2017
1594	rs2844619	chr6:31242223	G	C	Weight	GIANT	23754948	European	2013	-0.02794	0.004595	1.2e-09	-	125913	0	125913	46	IVNT	GIANT_Weight_EUR_2013
1593	rs2844619	chr6:31242223	G	C	Weight in males	GIANT	23754948	European	2013	-0.03	0.0066	8.93e-06	-	58321	0	58321	46	IVNT	GIANT_Weight-M_EUR_2013
1581	rs2844619	chr6:31242223	G	C	White blood cell count	Astle W	27863252	European	2016	0.07086	0.003693	4.45e-82	+	173480	0	173480	2	IVNT	Astle-W_Blood-Cell-Traits_EUR_2016
3195	rs2869887	chr15:79155033	G	T	Coronary artery disease	van der Harst P	29212778	Mixed	2018	-0.0334	0.0068	7.82e-07	-	547261	122733	424528	2	log OR	van-der-Harst-P_CAD_Mixed_2018
3861	rs2968710	chr4:74739948	C	T	Granulocyte count	Astle W	27863252	European	2016	-0.01942	0.004265	5.27e-06	-	173480	0	173480	2	IVNT	Astle-W_Blood-Cell-Traits_EUR_2016
3862	rs2968710	chr4:74739948	C	T	Neutrophil count	Astle W	27863252	European	2016	-0.01953	0.004253	4.39e-06	-	173480	0	173480	2	IVNT	Astle-W_Blood-Cell-Traits_EUR_2016
3863	rs2968710	chr4:74739948	C	T	Sum basophil neutrophil counts	Astle W	27863252	European	2016	-0.0195	0.004261	4.73e-06	-	173480	0	173480	2	IVNT	Astle-W_Blood-Cell-Traits_EUR_2016
3864	rs2968710	chr4:74739948	C	T	Sum neutrophil eosinophil counts	Astle W	27863252	European	2016	-0.01969	0.004258	3.76e-06	-	173480	0	173480	2	IVNT	Astle-W_Blood-Cell-Traits_EUR_2016
1559	rs3181370	chr9:117665752	T	C	Eosinophil count	Astle W	27863252	European	2016	0.01891	0.003632	1.93e-07	+	173480	0	173480	2	IVNT	Astle-W_Blood-Cell-Traits_EUR_2016
1560	rs3181370	chr9:117665752	T	C	Eosinophil percentage of granulocytes	Astle W	27863252	European	2016	0.02218	0.003644	1.15e-09	+	173480	0	173480	2	IVNT	Astle-W_Blood-Cell-Traits_EUR_2016
1561	rs3181370	chr9:117665752	T	C	Eosinophil percentage of white cells	Astle W	27863252	European	2016	0.02084	0.003629	9.37e-09	+	173480	0	173480	2	IVNT	Astle-W_Blood-Cell-Traits_EUR_2016
1562	rs3181370	chr9:117665752	T	C	Neutrophil percentage of granulocytes	Astle W	27863252	European	2016	-0.02161	0.003645	3.05e-09	-	173480	0	173480	2	IVNT	Astle-W_Blood-Cell-Traits_EUR_2016
1563	rs3181370	chr9:117665752	T	C	Sum eosinophil basophil counts	Astle W	27863252	European	2016	0.01788	0.003636	8.75e-07	+	173480	0	173480	2	IVNT	Astle-W_Blood-Cell-Traits_EUR_2016
3562	rs34211178	chr3:98383562	A	G	Granulocyte count	Astle W	27863252	European	2016	0.01663	0.003662	5.6e-06	+	173480	0	173480	2	IVNT	Astle-W_Blood-Cell-Traits_EUR_2016
3568	rs34211178	chr3:98383562	A	G	Impedance of leg left	Neale B	UKBB	European	2017	-0.01034	0.002236	3.79e-06	-	331296	0	331296	1	IVNT	Neale-B_UKBB_EUR_2017
3563	rs34211178	chr3:98383562	A	G	Monocyte count	Astle W	27863252	European	2016	0.01637	0.003639	6.84e-06	+	173480	0	173480	2	IVNT	Astle-W_Blood-Cell-Traits_EUR_2016
3564	rs34211178	chr3:98383562	A	G	Myeloid white cell count	Astle W	27863252	European	2016	0.01755	0.003671	1.74e-06	+	173480	0	173480	2	IVNT	Astle-W_Blood-Cell-Traits_EUR_2016
3565	rs34211178	chr3:98383562	A	G	Neutrophil count	Astle W	27863252	European	2016	0.01732	0.003653	2.13e-06	+	173480	0	173480	2	IVNT	Astle-W_Blood-Cell-Traits_EUR_2016
3569	rs34211178	chr3:98383562	A	G	Sitting height	Neale B	UKBB	European	2017	-0.00958	0.001896	4.36e-07	-	336172	0	336172	1	IVNT	Neale-B_UKBB_EUR_2017
3566	rs34211178	chr3:98383562	A	G	Sum basophil neutrophil counts	Astle W	27863252	European	2016	0.01732	0.003659	2.22e-06	+	173480	0	173480	2	IVNT	Astle-W_Blood-Cell-Traits_EUR_2016
3567	rs34211178	chr3:98383562	A	G	Sum neutrophil eosinophil counts	Astle W	27863252	European	2016	0.01652	0.003656	6.25e-06	+	173480	0	173480	2	IVNT	Astle-W_Blood-Cell-Traits_EUR_2016
1382	rs34965214	chr6:32609545	T	C	Asthma	Neale B	UKBB	European	2017	0.01603	0.0009936	1.47e-58	+	336782	38791	297991	1	risk diff	Neale-B_UKBB_EUR_2017
1383	rs34965214	chr6:32609545	T	C	Asthma	Neale B	UKBB	European	2017	0.001191	0.000188	2.42e-10	+	337199	1235	335964	1	risk diff	Neale-B_UKBB_EUR_2017
1384	rs34965214	chr6:32609545	T	C	Chest pain or discomfort	Neale B	UKBB	European	2017	0.005862	0.001132	2.23e-07	+	334053	51937	282116	1	risk diff	Neale-B_UKBB_EUR_2017
1385	rs34965214	chr6:32609545	T	C	Diabetes diagnosed by doctor	Neale B	UKBB	European	2017	0.006912	0.000665	2.68e-25	+	336473	16183	320290	1	risk diff	Neale-B_UKBB_EUR_2017
1386	rs34965214	chr6:32609545	T	C	Doctor diagnosed asthma	Neale B	UKBB	European	2017	0.01804	0.002084	4.86e-18	+	83529	10589	72940	1	risk diff	Neale-B_UKBB_EUR_2017
1364	rs34965214	chr6:32609545	T	C	Eosinophil count	Astle W	27863252	European	2016	0.04042	0.00421	7.94e-22	+	173480	0	173480	2	IVNT	Astle-W_Blood-Cell-Traits_EUR_2016
1365	rs34965214	chr6:32609545	T	C	Eosinophil percentage of white cells	Astle W	27863252	European	2016	0.0249	0.004207	3.25e-09	+	173480	0	173480	2	IVNT	Astle-W_Blood-Cell-Traits_EUR_2016
1387	rs34965214	chr6:32609545	T	C	Eye problems or disorders: diabetes related eye disease	Neale B	UKBB	European	2017	0.006159	0.000746	1.53e-16	+	108817	2072	106745	1	risk diff	Neale-B_UKBB_EUR_2017
1388	rs34965214	chr6:32609545	T	C	Forced vital capacity	Neale B	UKBB	European	2017	-0.01519	0.002521	1.71e-09	-	307638	0	307638	1	IVNT	Neale-B_UKBB_EUR_2017
1389	rs34965214	chr6:32609545	T	C	Forced vital capacity, best measure	Neale B	UKBB	European	2017	-0.01485	0.002767	8e-08	-	255492	0	255492	1	IVNT	Neale-B_UKBB_EUR_2017
1366	rs34965214	chr6:32609545	T	C	Granulocyte count	Astle W	27863252	European	2016	0.04798	0.004237	9.9e-30	+	173480	0	173480	2	IVNT	Astle-W_Blood-Cell-Traits_EUR_2016
1367	rs34965214	chr6:32609545	T	C	Granulocyte percentage of myeloid white cells	Astle W	27863252	European	2016	0.02953	0.004217	2.49e-12	+	173480	0	173480	2	IVNT	Astle-W_Blood-Cell-Traits_EUR_2016
1390	rs34965214	chr6:32609545	T	C	Hand grip strength left	Neale B	UKBB	European	2017	-0.01496	0.002237	2.31e-11	-	335821	0	335821	1	IVNT	Neale-B_UKBB_EUR_2017
1391	rs34965214	chr6:32609545	T	C	Hand grip strength right	Neale B	UKBB	European	2017	-0.01649	0.002242	1.87e-13	-	335842	0	335842	1	IVNT	Neale-B_UKBB_EUR_2017
1392	rs34965214	chr6:32609545	T	C	Height	Neale B	UKBB	European	2017	-0.01286	0.002205	5.46e-09	-	336474	0	336474	1	IVNT	Neale-B_UKBB_EUR_2017
1378	rs34965214	chr6:32609545	T	C	IgA deficiency	Bronson P	27723758	European	2016	-0.5759	0.05998	7.83e-22	-	6487	1635	4852	7	log OR	Bronson-P_IgAD_EUR_2016
1393	rs34965214	chr6:32609545	T	C	Illnesses of siblings: diabetes	Neale B	UKBB	European	2017	0.006583	0.0009584	6.48e-12	+	261075	21747	239328	1	risk diff	Neale-B_UKBB_EUR_2017
1379	rs34965214	chr6:32609545	T	C	Inflammatory bowel disease	IBDGC	26192919	European	2015	-0.2231	0.0255	2.09e-18	-	34652	12882	21770	15	log OR	IBDGC_IBD_EUR_2015
1394	rs34965214	chr6:32609545	T	C	Insulin-dependent diabetes mellitus	Neale B	UKBB	European	2017	0.001364	0.0001112	1.4e-34	+	337199	431	336768	1	risk diff	Neale-B_UKBB_EUR_2017
1395	rs34965214	chr6:32609545	T	C	Intestinal malabsorption	Neale B	UKBB	European	2017	-0.001345	0.0001338	8.68e-24	-	337199	624	336575	1	risk diff	Neale-B_UKBB_EUR_2017
1396	rs34965214	chr6:32609545	T	C	Long-standing illness, disability or infirmity	Neale B	UKBB	European	2017	0.01514	0.001472	8.24e-25	+	329663	107123	222540	1	risk diff	Neale-B_UKBB_EUR_2017
1368	rs34965214	chr6:32609545	T	C	Lymphocyte count	Astle W	27863252	European	2016	0.02009	0.004247	2.24e-06	+	173480	0	173480	2	IVNT	Astle-W_Blood-Cell-Traits_EUR_2016
1369	rs34965214	chr6:32609545	T	C	Lymphocyte percentage of white cells	Astle W	27863252	European	2016	-0.02135	0.004203	3.8e-07	-	173480	0	173480	2	IVNT	Astle-W_Blood-Cell-Traits_EUR_2016
1397	rs34965214	chr6:32609545	T	C	Medication for cholesterol, blood pressure or diabetes: insulin	Neale B	UKBB	European	2017	0.007089	0.000533	2.4e-40	+	154702	2116	152586	1	risk diff	Neale-B_UKBB_EUR_2017
1398	rs34965214	chr6:32609545	T	C	Medication for pain relief, constipation, heartburn: none of the above	Neale B	UKBB	European	2017	-0.008794	0.001553	1.5e-08	-	333581	184936	148645	1	risk diff	Neale-B_UKBB_EUR_2017
1370	rs34965214	chr6:32609545	T	C	Monocyte percentage of white cells	Astle W	27863252	European	2016	-0.02472	0.004205	4.16e-09	-	173480	0	173480	2	IVNT	Astle-W_Blood-Cell-Traits_EUR_2016
1371	rs34965214	chr6:32609545	T	C	Myeloid white cell count	Astle W	27863252	European	2016	0.04748	0.004249	5.44e-29	+	173480	0	173480	2	IVNT	Astle-W_Blood-Cell-Traits_EUR_2016
1399	rs34965214	chr6:32609545	T	C	Nasal polyp	Neale B	UKBB	European	2017	0.002011	0.0002163	1.44e-20	+	337199	1637	335562	1	risk diff	Neale-B_UKBB_EUR_2017
1372	rs34965214	chr6:32609545	T	C	Neutrophil count	Astle W	27863252	European	2016	0.04553	0.004227	4.67e-27	+	173480	0	173480	2	IVNT	Astle-W_Blood-Cell-Traits_EUR_2016
1373	rs34965214	chr6:32609545	T	C	Neutrophil percentage of white cells	Astle W	27863252	European	2016	0.02064	0.00421	9.48e-07	+	173480	0	173480	2	IVNT	Astle-W_Blood-Cell-Traits_EUR_2016
1400	rs34965214	chr6:32609545	T	C	No blood clot, bronchitis, emphysema, asthma, rhinitis, eczema or allergy diagnosed by doctor	Neale B	UKBB	European	2017	-0.009208	0.001453	2.35e-10	-	336782	228530	108252	1	risk diff	Neale-B_UKBB_EUR_2017
1401	rs34965214	chr6:32609545	T	C	Number of self-reported non-cancer illnesses	Neale B	UKBB	European	2017	0.02257	0.002563	1.28e-18	+	337159	0	337159	1	-	Neale-B_UKBB_EUR_2017
1402	rs34965214	chr6:32609545	T	C	Number of treatments or medications taken	Neale B	UKBB	European	2017	0.02773	0.002488	7.6e-29	+	337159	0	337159	1	-	Neale-B_UKBB_EUR_2017
1403	rs34965214	chr6:32609545	T	C	Other disorders of pancreatic internal secretion	Neale B	UKBB	European	2017	0.0004769	8.09e-05	3.79e-09	+	337199	228	336971	1	risk diff	Neale-B_UKBB_EUR_2017
1404	rs34965214	chr6:32609545	T	C	Other rheumatoid arthritis	Neale B	UKBB	European	2017	0.002834	0.0001661	3.2e-65	+	337199	964	336235	1	risk diff	Neale-B_UKBB_EUR_2017
1405	rs34965214	chr6:32609545	T	C	Overall health rating	Neale B	UKBB	European	2017	0.01715	0.002253	2.72e-14	+	336020	0	336020	1	-	Neale-B_UKBB_EUR_2017
1381	rs34965214	chr6:32609545	T	C	Primary sclerosing cholangitis	Ji S	27992413	European	2017	-0.5732	0.053	3.33e-29	-	14890	2871	12019	3	log OR	Ji-S_PSC_EUR_2017
1452	rs34965214	chr6:32609545	T	C	Rheumatoid arthritis	Okada Y	24390342	Mixed	2014	1.082	0.06215	1.3e-66	+	80799	19234	61565	22	log OR	Okada-Y_RA_Mixed_2014
1406	rs34965214	chr6:32609545	T	C	Self-reported asthma	Neale B	UKBB	European	2017	0.01642	0.0009955	4.29e-61	+	337159	39049	298110	1	risk diff	Neale-B_UKBB_EUR_2017
1407	rs34965214	chr6:32609545	T	C	Self-reported cervical cancer	Neale B	UKBB	European	2017	0.0009625	0.0001961	9.15e-07	+	337159	1347	335812	1	risk diff	Neale-B_UKBB_EUR_2017
1408	rs34965214	chr6:32609545	T	C	Self-reported diabetes	Neale B	UKBB	European	2017	0.005714	0.0006031	2.71e-21	+	337159	13243	323916	1	risk diff	Neale-B_UKBB_EUR_2017
1409	rs34965214	chr6:32609545	T	C	Self-reported eczema or dermatitis	Neale B	UKBB	European	2017	0.002672	0.0004941	6.36e-08	+	337159	8718	328441	1	risk diff	Neale-B_UKBB_EUR_2017
1410	rs34965214	chr6:32609545	T	C	Self-reported hyperthyroidism or thyrotoxicosis	Neale B	UKBB	European	2017	-0.001346	0.0002692	5.78e-07	-	337159	2547	334612	1	risk diff	Neale-B_UKBB_EUR_2017
1411	rs34965214	chr6:32609545	T	C	Self-reported hypothyroidism or myxoedema	Neale B	UKBB	European	2017	0.009496	0.0006624	1.35e-46	+	337159	16376	320783	1	risk diff	Neale-B_UKBB_EUR_2017
1412	rs34965214	chr6:32609545	T	C	Self-reported malabsorption or coeliac disease	Neale B	UKBB	European	2017	-0.003327	0.0002037	6.51e-60	-	337159	1452	335707	1	risk diff	Neale-B_UKBB_EUR_2017
1413	rs34965214	chr6:32609545	T	C	Self-reported multiple sclerosis	Neale B	UKBB	European	2017	-0.001394	0.0001875	1.03e-13	-	337159	1228	335931	1	risk diff	Neale-B_UKBB_EUR_2017
1414	rs34965214	chr6:32609545	T	C	Self-reported nasal polyps	Neale B	UKBB	European	2017	0.001419	0.0002064	6.16e-12	+	337159	1489	335670	1	risk diff	Neale-B_UKBB_EUR_2017
1415	rs34965214	chr6:32609545	T	C	Self-reported polymyalgia rheumatica	Neale B	UKBB	European	2017	0.001612	0.0001417	5.22e-30	+	337159	700	336459	1	risk diff	Neale-B_UKBB_EUR_2017
1416	rs34965214	chr6:32609545	T	C	Self-reported psoriasis	Neale B	UKBB	European	2017	-0.001565	0.0003316	2.36e-06	-	337159	3871	333288	1	risk diff	Neale-B_UKBB_EUR_2017
1417	rs34965214	chr6:32609545	T	C	Self-reported rheumatoid arthritis	Neale B	UKBB	European	2017	0.007366	0.0003252	1.8e-113	+	337159	3730	333429	1	risk diff	Neale-B_UKBB_EUR_2017
1418	rs34965214	chr6:32609545	T	C	Self-reported sarcoidosis	Neale B	UKBB	European	2017	-0.0007358	0.0001366	7.13e-08	-	337159	650	336509	1	risk diff	Neale-B_UKBB_EUR_2017
1419	rs34965214	chr6:32609545	T	C	Self-reported type 1 diabetes	Neale B	UKBB	European	2017	0.0009711	9.06e-05	8.67e-27	+	337159	286	336873	1	risk diff	Neale-B_UKBB_EUR_2017
1420	rs34965214	chr6:32609545	T	C	Self-reported ulcerative colitis	Neale B	UKBB	European	2017	-0.001292	0.0002265	1.19e-08	-	337159	1795	335364	1	risk diff	Neale-B_UKBB_EUR_2017
1421	rs34965214	chr6:32609545	T	C	Seropositive rheumatoid arthritis	Neale B	UKBB	European	2017	0.0007725	7.6e-05	2.76e-24	+	337199	201	336998	1	risk diff	Neale-B_UKBB_EUR_2017
1422	rs34965214	chr6:32609545	T	C	Sitting height	Neale B	UKBB	European	2017	-0.01418	0.002398	3.39e-09	-	336172	0	336172	1	IVNT	Neale-B_UKBB_EUR_2017
1423	rs34965214	chr6:32609545	T	C	Started insulin within one year diagnosis of diabetes	Neale B	UKBB	European	2017	0.07741	0.004562	5.38e-64	+	15397	1872	13525	1	risk diff	Neale-B_UKBB_EUR_2017
1374	rs34965214	chr6:32609545	T	C	Sum basophil neutrophil counts	Astle W	27863252	European	2016	0.04545	0.004234	7.07e-27	+	173480	0	173480	2	IVNT	Astle-W_Blood-Cell-Traits_EUR_2016
1375	rs34965214	chr6:32609545	T	C	Sum eosinophil basophil counts	Astle W	27863252	European	2016	0.03924	0.004215	1.27e-20	+	173480	0	173480	2	IVNT	Astle-W_Blood-Cell-Traits_EUR_2016
1376	rs34965214	chr6:32609545	T	C	Sum neutrophil eosinophil counts	Astle W	27863252	European	2016	0.04797	0.00423	8.46e-30	+	173480	0	173480	2	IVNT	Astle-W_Blood-Cell-Traits_EUR_2016
1424	rs34965214	chr6:32609545	T	C	Taking other prescription medications	Neale B	UKBB	European	2017	0.01679	0.001554	3.21e-27	+	336330	158113	178217	1	risk diff	Neale-B_UKBB_EUR_2017
1425	rs34965214	chr6:32609545	T	C	Treatment with beclometasone	Neale B	UKBB	European	2017	0.001567	0.0002979	1.43e-07	+	337159	3116	334043	1	risk diff	Neale-B_UKBB_EUR_2017
1426	rs34965214	chr6:32609545	T	C	Treatment with becotide 50 inhaler	Neale B	UKBB	European	2017	0.001249	0.0002428	2.7e-07	+	337159	2063	335096	1	risk diff	Neale-B_UKBB_EUR_2017
1427	rs34965214	chr6:32609545	T	C	Treatment with folic acid product	Neale B	UKBB	European	2017	0.003499	0.0002813	1.66e-35	+	337159	2779	334380	1	risk diff	Neale-B_UKBB_EUR_2017
1428	rs34965214	chr6:32609545	T	C	Treatment with hydroxychloroquine	Neale B	UKBB	European	2017	0.0007444	0.0001159	1.33e-10	+	337159	468	336691	1	risk diff	Neale-B_UKBB_EUR_2017
1429	rs34965214	chr6:32609545	T	C	Treatment with insulin	Neale B	UKBB	European	2017	0.00467	0.0003709	2.46e-36	+	180203	1377	178826	1	risk diff	Neale-B_UKBB_EUR_2017
1430	rs34965214	chr6:32609545	T	C	Treatment with insulin product	Neale B	UKBB	European	2017	0.005635	0.0003071	3.62e-75	+	337159	3319	333840	1	risk diff	Neale-B_UKBB_EUR_2017
1431	rs34965214	chr6:32609545	T	C	Treatment with leflunomide	Neale B	UKBB	European	2017	0.0004107	6.48e-05	2.28e-10	+	337159	146	337013	1	risk diff	Neale-B_UKBB_EUR_2017
1432	rs34965214	chr6:32609545	T	C	Treatment with levothyroxine sodium	Neale B	UKBB	European	2017	0.006702	0.0006105	4.93e-28	+	337159	13717	323442	1	risk diff	Neale-B_UKBB_EUR_2017
1433	rs34965214	chr6:32609545	T	C	Treatment with methotrexate	Neale B	UKBB	European	2017	0.004281	0.0002253	2e-80	+	337159	1778	335381	1	risk diff	Neale-B_UKBB_EUR_2017
1434	rs34965214	chr6:32609545	T	C	Treatment with paracetamol	Neale B	UKBB	European	2017	0.005377	0.001199	7.38e-06	+	337159	62050	275109	1	risk diff	Neale-B_UKBB_EUR_2017
1435	rs34965214	chr6:32609545	T	C	Treatment with prednisolone	Neale B	UKBB	European	2017	0.00193	0.0002355	2.48e-16	+	337159	1940	335219	1	risk diff	Neale-B_UKBB_EUR_2017
1436	rs34965214	chr6:32609545	T	C	Treatment with qvar 50 inhaler	Neale B	UKBB	European	2017	0.000902	0.0001911	2.34e-06	+	337159	1275	335884	1	risk diff	Neale-B_UKBB_EUR_2017
1437	rs34965214	chr6:32609545	T	C	Treatment with salbutamol	Neale B	UKBB	European	2017	0.001845	0.0003359	3.93e-08	+	337159	3972	333187	1	risk diff	Neale-B_UKBB_EUR_2017
1438	rs34965214	chr6:32609545	T	C	Treatment with seretide 50 evohaler	Neale B	UKBB	European	2017	0.002294	0.0003354	8e-12	+	337159	3961	333198	1	risk diff	Neale-B_UKBB_EUR_2017
1439	rs34965214	chr6:32609545	T	C	Treatment with sulfasalazine	Neale B	UKBB	European	2017	0.001345	0.0001363	6.12e-23	+	337159	648	336511	1	risk diff	Neale-B_UKBB_EUR_2017
1440	rs34965214	chr6:32609545	T	C	Treatment with sulphasalazine	Neale B	UKBB	European	2017	0.0004401	7.11e-05	6.07e-10	+	337159	176	336983	1	risk diff	Neale-B_UKBB_EUR_2017
1441	rs34965214	chr6:32609545	T	C	Treatment with symbicort 100 or 6 turbohaler	Neale B	UKBB	European	2017	0.00128	0.0002443	1.62e-07	+	337159	2089	335070	1	risk diff	Neale-B_UKBB_EUR_2017
1442	rs34965214	chr6:32609545	T	C	Treatment with thyroxine product	Neale B	UKBB	European	2017	0.001876	0.0003327	1.7e-08	+	337159	3917	333242	1	risk diff	Neale-B_UKBB_EUR_2017
1443	rs34965214	chr6:32609545	T	C	Treatment with ventolin 100micrograms inhaler	Neale B	UKBB	European	2017	0.005231	0.0005206	9.52e-24	+	337159	9712	327447	1	risk diff	Neale-B_UKBB_EUR_2017
1444	rs34965214	chr6:32609545	T	C	Trunk fat-free mass	Neale B	UKBB	European	2017	-0.01045	0.001954	9.05e-08	-	331030	0	331030	1	IVNT	Neale-B_UKBB_EUR_2017
1445	rs34965214	chr6:32609545	T	C	Trunk predicted mass	Neale B	UKBB	European	2017	-0.0103	0.001948	1.24e-07	-	330995	0	330995	1	IVNT	Neale-B_UKBB_EUR_2017
1380	rs34965214	chr6:32609545	T	C	Ulcerative colitis	IBDGC	26192919	European	2015	-0.3372	0.0325	3.78e-25	-	27432	6968	20464	8	log OR	IBDGC_Ulcerative-Colitis_EUR_2015
1446	rs34965214	chr6:32609545	T	C	Ulcerative colitis	Neale B	UKBB	European	2017	-0.0009825	0.0002125	3.77e-06	-	337199	1579	335620	1	risk diff	Neale-B_UKBB_EUR_2017
1447	rs34965214	chr6:32609545	T	C	Vitamin and mineral supplements: folic acid or folate	Neale B	UKBB	European	2017	0.003863	0.0004417	2.22e-18	+	335591	6876	328715	1	risk diff	Neale-B_UKBB_EUR_2017
1448	rs34965214	chr6:32609545	T	C	Vitamin and mineral supplements: none of the above	Neale B	UKBB	European	2017	-0.01016	0.001437	1.57e-12	-	335591	231424	104167	1	risk diff	Neale-B_UKBB_EUR_2017
1449	rs34965214	chr6:32609545	T	C	Wheeze or whistling in the chest in last year	Neale B	UKBB	European	2017	0.01516	0.00127	8.07e-33	+	331257	68531	262726	1	risk diff	Neale-B_UKBB_EUR_2017
1377	rs34965214	chr6:32609545	T	C	White blood cell count	Astle W	27863252	European	2016	0.04929	0.004232	2.36e-31	+	173480	0	173480	2	IVNT	Astle-W_Blood-Cell-Traits_EUR_2016
1450	rs34965214	chr6:32609545	T	C	Whole body fat-free mass	Neale B	UKBB	European	2017	-0.009561	0.001962	1.1e-06	-	331291	0	331291	1	IVNT	Neale-B_UKBB_EUR_2017
1451	rs34965214	chr6:32609545	T	C	Whole body water mass	Neale B	UKBB	European	2017	-0.009739	0.001965	7.18e-07	-	331315	0	331315	1	IVNT	Neale-B_UKBB_EUR_2017
1472	rs35220088	chr4:1010251	C	G	Arm fat-free mass left	Neale B	UKBB	European	2017	-0.008045	0.001582	3.66e-07	-	331159	0	331159	1	IVNT	Neale-B_UKBB_EUR_2017
4023	rs35220088	chr4:1010251	C	G	Arm fat-free mass left	Neale B	UKBB	European	2017	-0.008045	0.001582	3.66e-07	-	331159	0	331159	1	IVNT	Neale-B_UKBB_EUR_2017
1473	rs35220088	chr4:1010251	C	G	Arm fat-free mass right	Neale B	UKBB	European	2017	-0.007547	0.00155	1.13e-06	-	331221	0	331221	1	IVNT	Neale-B_UKBB_EUR_2017
4024	rs35220088	chr4:1010251	C	G	Arm fat-free mass right	Neale B	UKBB	European	2017	-0.007547	0.00155	1.13e-06	-	331221	0	331221	1	IVNT	Neale-B_UKBB_EUR_2017
1474	rs35220088	chr4:1010251	C	G	Arm predicted mass left	Neale B	UKBB	European	2017	-0.007767	0.001576	8.29e-07	-	331146	0	331146	1	IVNT	Neale-B_UKBB_EUR_2017
4025	rs35220088	chr4:1010251	C	G	Arm predicted mass left	Neale B	UKBB	European	2017	-0.007767	0.001576	8.29e-07	-	331146	0	331146	1	IVNT	Neale-B_UKBB_EUR_2017
1475	rs35220088	chr4:1010251	C	G	Arm predicted mass right	Neale B	UKBB	European	2017	-0.007541	0.001545	1.06e-06	-	331216	0	331216	1	IVNT	Neale-B_UKBB_EUR_2017
4026	rs35220088	chr4:1010251	C	G	Arm predicted mass right	Neale B	UKBB	European	2017	-0.007541	0.001545	1.06e-06	-	331216	0	331216	1	IVNT	Neale-B_UKBB_EUR_2017
1476	rs35220088	chr4:1010251	C	G	Basal metabolic rate	Neale B	UKBB	European	2017	-0.009074	0.00165	3.8e-08	-	331307	0	331307	1	IVNT	Neale-B_UKBB_EUR_2017
4027	rs35220088	chr4:1010251	C	G	Basal metabolic rate	Neale B	UKBB	European	2017	-0.009074	0.00165	3.8e-08	-	331307	0	331307	1	IVNT	Neale-B_UKBB_EUR_2017
1471	rs35220088	chr4:1010251	C	G	Femoral neck mineral density	GEFOS	26367794	European	2015	-0.0433	0.008037	1.39e-07	-	32735	0	32735	14	Z-score	GEFOS_FNBMD_EUR_2015
4022	rs35220088	chr4:1010251	C	G	Femoral neck mineral density	GEFOS	26367794	European	2015	-0.0433	0.008037	1.39e-07	-	32735	0	32735	14	Z-score	GEFOS_FNBMD_EUR_2015
1477	rs35220088	chr4:1010251	C	G	Heel bone mineral density	Neale B	UKBB	European	2017	-0.04619	0.003192	1.98e-47	-	194398	0	194398	1	IVNT	Neale-B_UKBB_EUR_2017
4028	rs35220088	chr4:1010251	C	G	Heel bone mineral density	Neale B	UKBB	European	2017	-0.04619	0.003192	1.98e-47	-	194398	0	194398	1	IVNT	Neale-B_UKBB_EUR_2017
1478	rs35220088	chr4:1010251	C	G	Heel bone mineral density left	Neale B	UKBB	European	2017	-0.04698	0.004253	2.32e-28	-	106254	0	106254	1	IVNT	Neale-B_UKBB_EUR_2017
4029	rs35220088	chr4:1010251	C	G	Heel bone mineral density left	Neale B	UKBB	European	2017	-0.04698	0.004253	2.32e-28	-	106254	0	106254	1	IVNT	Neale-B_UKBB_EUR_2017
1479	rs35220088	chr4:1010251	C	G	Heel bone mineral density right	Neale B	UKBB	European	2017	-0.04587	0.004226	1.96e-27	-	106251	0	106251	1	IVNT	Neale-B_UKBB_EUR_2017
4030	rs35220088	chr4:1010251	C	G	Heel bone mineral density right	Neale B	UKBB	European	2017	-0.04587	0.004226	1.96e-27	-	106251	0	106251	1	IVNT	Neale-B_UKBB_EUR_2017
1480	rs35220088	chr4:1010251	C	G	Height	Neale B	UKBB	European	2017	-0.01099	0.001768	5.11e-10	-	336474	0	336474	1	IVNT	Neale-B_UKBB_EUR_2017
4031	rs35220088	chr4:1010251	C	G	Height	Neale B	UKBB	European	2017	-0.01099	0.001768	5.11e-10	-	336474	0	336474	1	IVNT	Neale-B_UKBB_EUR_2017
1481	rs35220088	chr4:1010251	C	G	Leg fat-free mass left	Neale B	UKBB	European	2017	-0.008712	0.001638	1.05e-07	-	331258	0	331258	1	IVNT	Neale-B_UKBB_EUR_2017
4032	rs35220088	chr4:1010251	C	G	Leg fat-free mass left	Neale B	UKBB	European	2017	-0.008712	0.001638	1.05e-07	-	331258	0	331258	1	IVNT	Neale-B_UKBB_EUR_2017
1482	rs35220088	chr4:1010251	C	G	Leg fat-free mass right	Neale B	UKBB	European	2017	-0.008225	0.001638	5.11e-07	-	331285	0	331285	1	IVNT	Neale-B_UKBB_EUR_2017
4033	rs35220088	chr4:1010251	C	G	Leg fat-free mass right	Neale B	UKBB	European	2017	-0.008225	0.001638	5.11e-07	-	331285	0	331285	1	IVNT	Neale-B_UKBB_EUR_2017
1483	rs35220088	chr4:1010251	C	G	Leg predicted mass left	Neale B	UKBB	European	2017	-0.008461	0.001627	2e-07	-	331253	0	331253	1	IVNT	Neale-B_UKBB_EUR_2017
4034	rs35220088	chr4:1010251	C	G	Leg predicted mass left	Neale B	UKBB	European	2017	-0.008461	0.001627	2e-07	-	331253	0	331253	1	IVNT	Neale-B_UKBB_EUR_2017
1484	rs35220088	chr4:1010251	C	G	Leg predicted mass right	Neale B	UKBB	European	2017	-0.008112	0.001627	6.17e-07	-	331285	0	331285	1	IVNT	Neale-B_UKBB_EUR_2017
4035	rs35220088	chr4:1010251	C	G	Leg predicted mass right	Neale B	UKBB	European	2017	-0.008112	0.001627	6.17e-07	-	331285	0	331285	1	IVNT	Neale-B_UKBB_EUR_2017
1485	rs35220088	chr4:1010251	C	G	Trunk fat-free mass	Neale B	UKBB	European	2017	-0.008384	0.001567	8.83e-08	-	331030	0	331030	1	IVNT	Neale-B_UKBB_EUR_2017
4036	rs35220088	chr4:1010251	C	G	Trunk fat-free mass	Neale B	UKBB	European	2017	-0.008384	0.001567	8.83e-08	-	331030	0	331030	1	IVNT	Neale-B_UKBB_EUR_2017
1486	rs35220088	chr4:1010251	C	G	Trunk predicted mass	Neale B	UKBB	European	2017	-0.008414	0.001562	7.2e-08	-	330995	0	330995	1	IVNT	Neale-B_UKBB_EUR_2017
4037	rs35220088	chr4:1010251	C	G	Trunk predicted mass	Neale B	UKBB	European	2017	-0.008414	0.001562	7.2e-08	-	330995	0	330995	1	IVNT	Neale-B_UKBB_EUR_2017
1487	rs35220088	chr4:1010251	C	G	Weight	Neale B	UKBB	European	2017	-0.01058	0.002174	1.15e-06	-	336227	0	336227	1	IVNT	Neale-B_UKBB_EUR_2017
4038	rs35220088	chr4:1010251	C	G	Weight	Neale B	UKBB	European	2017	-0.01058	0.002174	1.15e-06	-	336227	0	336227	1	IVNT	Neale-B_UKBB_EUR_2017
1488	rs35220088	chr4:1010251	C	G	Whole body fat-free mass	Neale B	UKBB	European	2017	-0.008561	0.001573	5.29e-08	-	331291	0	331291	1	IVNT	Neale-B_UKBB_EUR_2017
4039	rs35220088	chr4:1010251	C	G	Whole body fat-free mass	Neale B	UKBB	European	2017	-0.008561	0.001573	5.29e-08	-	331291	0	331291	1	IVNT	Neale-B_UKBB_EUR_2017
1489	rs35220088	chr4:1010251	C	G	Whole body water mass	Neale B	UKBB	European	2017	-0.008519	0.001576	6.44e-08	-	331315	0	331315	1	IVNT	Neale-B_UKBB_EUR_2017
4040	rs35220088	chr4:1010251	C	G	Whole body water mass	Neale B	UKBB	European	2017	-0.008519	0.001576	6.44e-08	-	331315	0	331315	1	IVNT	Neale-B_UKBB_EUR_2017
1732	rs3561	chr14:24550224	T	C	Qualifications: college or university degree	Neale B	UKBB	European	2017	-0.005705	0.001211	2.49e-06	-	334070	106305	227765	1	risk diff	Neale-B_UKBB_EUR_2017
4422	rs35647509	chr2:143808067	A	G	Allergic disease	Ferreira M	29083406	European	2017	-0.0408	0.0076	7.52e-08	-	360838	180129	180709	13	log OR	Ferreira-M_Allergic-Disease_EUR_2017
4423	rs35647509	chr2:143808067	A	G	Hayfever, allergic rhinitis or eczema	Neale B	UKBB	European	2017	-0.00788	0.001344	4.59e-09	-	336782	77891	258891	1	risk diff	Neale-B_UKBB_EUR_2017
4418	rs35647509	chr2:143808067	A	G	Lymphocyte count	Astle W	27863252	European	2016	-0.03325	0.004711	1.69e-12	-	173480	0	173480	2	IVNT	Astle-W_Blood-Cell-Traits_EUR_2016
4419	rs35647509	chr2:143808067	A	G	Mean platelet volume	Astle W	27863252	European	2016	0.02395	0.004736	4.28e-07	+	173480	0	173480	2	IVNT	Astle-W_Blood-Cell-Traits_EUR_2016
4424	rs35647509	chr2:143808067	A	G	No blood clot, bronchitis, emphysema, asthma, rhinitis, eczema or allergy diagnosed by doctor	Neale B	UKBB	European	2017	0.007808	0.00149	1.59e-07	+	336782	228530	108252	1	risk diff	Neale-B_UKBB_EUR_2017
4420	rs35647509	chr2:143808067	A	G	Platelet distribution width	Astle W	27863252	European	2016	0.03076	0.004703	6.17e-11	+	173480	0	173480	2	IVNT	Astle-W_Blood-Cell-Traits_EUR_2016
4421	rs35647509	chr2:143808067	A	G	White blood cell count	Astle W	27863252	European	2016	-0.02433	0.004689	2.13e-07	-	173480	0	173480	2	IVNT	Astle-W_Blood-Cell-Traits_EUR_2016
1829	rs35662416	chr1:196967354	A	G	Age-related macular degeneration	Fritsche LG	26691988	European	2015	NA	NA	5.8e-06	-	33976	16144	17832	26	log OR	Fritsche-L_AMD_EUR_2016
3448	rs35662416	chr1:196967354	A	G	Age-related macular degeneration	Fritsche LG	26691988	European	2015	NA	NA	5.8e-06	-	33976	16144	17832	26	log OR	Fritsche-L_AMD_EUR_2016
4796	rs35664695	chr6:31929808	C	T	Age-related macular degeneration	Fritsche LG	26691988	European	2015	NA	NA	2.46e-09	-	33976	16144	17832	26	log OR	Fritsche-L_AMD_EUR_2016
4800	rs35664695	chr6:31929808	C	T	Arm fat percentage right	Neale B	UKBB	European	2017	-0.02038	0.004613	9.99e-06	-	331249	0	331249	1	IVNT	Neale-B_UKBB_EUR_2017
4801	rs35664695	chr6:31929808	C	T	Asthma	Neale B	UKBB	European	2017	0.009118	0.001943	2.71e-06	+	336782	38791	297991	1	risk diff	Neale-B_UKBB_EUR_2017
4802	rs35664695	chr6:31929808	C	T	Body mass index	Neale B	UKBB	European	2017	-0.02831	0.006001	2.39e-06	-	336107	0	336107	1	IVNT	Neale-B_UKBB_EUR_2017
4803	rs35664695	chr6:31929808	C	T	Cardiomyopathy	Neale B	UKBB	European	2017	-0.0007879	0.0001769	8.4e-06	-	337199	285	336914	1	risk diff	Neale-B_UKBB_EUR_2017
4804	rs35664695	chr6:31929808	C	T	Comparative height size at age 10	Neale B	UKBB	European	2017	0.01974	0.004144	1.92e-06	+	332021	0	332021	1	-	Neale-B_UKBB_EUR_2017
4797	rs35664695	chr6:31929808	C	T	Crohns disease	IBDGC	26192919	European	2015	-0.339	0.0564	1.86e-09	-	20883	5956	14927	7	log OR	IBDGC_Chrons-Disease_EUR_2015
4805	rs35664695	chr6:31929808	C	T	Current employment status: unable to work because of sickness or disability	Neale B	UKBB	European	2017	-0.005161	0.001154	7.74e-06	-	336252	12554	323698	1	risk diff	Neale-B_UKBB_EUR_2017
4806	rs35664695	chr6:31929808	C	T	Frequency of tenseness or restlessness in last 2 weeks	Neale B	UKBB	European	2017	-0.01774	0.003756	2.31e-06	-	325169	0	325169	1	-	Neale-B_UKBB_EUR_2017
4792	rs35664695	chr6:31929808	C	T	Granulocyte percentage of myeloid white cells	Astle W	27863252	European	2016	-0.04356	0.008915	1.03e-06	-	173480	0	173480	2	IVNT	Astle-W_Blood-Cell-Traits_EUR_2016
4807	rs35664695	chr6:31929808	C	T	Hayfever, allergic rhinitis or eczema	Neale B	UKBB	European	2017	0.01695	0.002564	3.8e-11	+	336782	77891	258891	1	risk diff	Neale-B_UKBB_EUR_2017
4808	rs35664695	chr6:31929808	C	T	Height	Neale B	UKBB	European	2017	0.0221	0.00431	2.93e-07	+	336474	0	336474	1	IVNT	Neale-B_UKBB_EUR_2017
4809	rs35664695	chr6:31929808	C	T	Intestinal malabsorption	Neale B	UKBB	European	2017	0.001521	0.0002616	6.05e-09	+	337199	624	336575	1	risk diff	Neale-B_UKBB_EUR_2017
4810	rs35664695	chr6:31929808	C	T	Leg fat mass left	Neale B	UKBB	European	2017	-0.0236	0.004794	8.58e-07	-	331275	0	331275	1	IVNT	Neale-B_UKBB_EUR_2017
4811	rs35664695	chr6:31929808	C	T	Leg fat mass right	Neale B	UKBB	European	2017	-0.02285	0.00485	2.47e-06	-	331293	0	331293	1	IVNT	Neale-B_UKBB_EUR_2017
4812	rs35664695	chr6:31929808	C	T	Leg fat percentage left	Neale B	UKBB	European	2017	-0.02033	0.003793	8.31e-08	-	331278	0	331278	1	IVNT	Neale-B_UKBB_EUR_2017
4813	rs35664695	chr6:31929808	C	T	Leg fat percentage right	Neale B	UKBB	European	2017	-0.01952	0.003842	3.75e-07	-	331296	0	331296	1	IVNT	Neale-B_UKBB_EUR_2017
4793	rs35664695	chr6:31929808	C	T	Mean platelet volume	Astle W	27863252	European	2016	0.04783	0.009013	1.12e-07	+	173480	0	173480	2	IVNT	Astle-W_Blood-Cell-Traits_EUR_2016
4794	rs35664695	chr6:31929808	C	T	Monocyte percentage of white cells	Astle W	27863252	European	2016	0.05024	0.008886	1.57e-08	+	173480	0	173480	2	IVNT	Astle-W_Blood-Cell-Traits_EUR_2016
4814	rs35664695	chr6:31929808	C	T	Mouth or teeth dental problems: mouth ulcers	Neale B	UKBB	European	2017	-0.009934	0.001847	7.5e-08	-	336138	34398	301740	1	risk diff	Neale-B_UKBB_EUR_2017
4815	rs35664695	chr6:31929808	C	T	Mouth or teeth dental problems: none of the above	Neale B	UKBB	European	2017	0.01612	0.002974	5.99e-08	+	336138	204310	131828	1	risk diff	Neale-B_UKBB_EUR_2017
4816	rs35664695	chr6:31929808	C	T	No blood clot, bronchitis, emphysema, asthma, rhinitis, eczema or allergy diagnosed by doctor	Neale B	UKBB	European	2017	-0.02131	0.002841	6.39e-14	-	336782	228530	108252	1	risk diff	Neale-B_UKBB_EUR_2017
4795	rs35664695	chr6:31929808	C	T	Platelet distribution width	Astle W	27863252	European	2016	0.04321	0.00895	1.38e-06	+	173480	0	173480	2	IVNT	Astle-W_Blood-Cell-Traits_EUR_2016
4798	rs35664695	chr6:31929808	C	T	Primary sclerosing cholangitis	Ji S	27992413	European	2017	0.6125	0.097	3.55e-11	+	14890	2871	12019	3	log OR	Ji-S_PSC_EUR_2017
4817	rs35664695	chr6:31929808	C	T	Psoriasis	Neale B	UKBB	European	2017	-0.001747	0.0001937	1.89e-19	-	337199	342	336857	1	risk diff	Neale-B_UKBB_EUR_2017
4832	rs35664695	chr6:31929808	C	T	Rheumatoid arthritis	Okada Y	24390342	European	2014	0.4005	0.04581	1.7e-18	+	58284	14361	43923	18	log OR	Okada-Y_RA_EUR_2014
4833	rs35664695	chr6:31929808	C	T	Rheumatoid arthritis	Okada Y	24390342	Mixed	2014	0.4005	0.04581	1.6e-18	+	80799	19234	61565	22	log OR	Okada-Y_RA_Mixed_2014
4818	rs35664695	chr6:31929808	C	T	Self-reported asthma	Neale B	UKBB	European	2017	0.009715	0.001947	6.05e-07	+	337159	39049	298110	1	risk diff	Neale-B_UKBB_EUR_2017
4819	rs35664695	chr6:31929808	C	T	Self-reported bronchiectasis	Neale B	UKBB	European	2017	0.001431	0.0003004	1.89e-06	+	337159	823	336336	1	risk diff	Neale-B_UKBB_EUR_2017
4820	rs35664695	chr6:31929808	C	T	Self-reported eczema or dermatitis	Neale B	UKBB	European	2017	0.006049	0.000966	3.82e-10	+	337159	8718	328441	1	risk diff	Neale-B_UKBB_EUR_2017
4821	rs35664695	chr6:31929808	C	T	Self-reported hyperthyroidism or thyrotoxicosis	Neale B	UKBB	European	2017	0.004044	0.0005264	1.57e-14	+	337159	2547	334612	1	risk diff	Neale-B_UKBB_EUR_2017
4822	rs35664695	chr6:31929808	C	T	Self-reported hypothyroidism or myxoedema	Neale B	UKBB	European	2017	0.007685	0.001295	2.99e-09	+	337159	16376	320783	1	risk diff	Neale-B_UKBB_EUR_2017
4823	rs35664695	chr6:31929808	C	T	Self-reported malabsorption or coeliac disease	Neale B	UKBB	European	2017	0.003112	0.0003985	5.73e-15	+	337159	1452	335707	1	risk diff	Neale-B_UKBB_EUR_2017
4824	rs35664695	chr6:31929808	C	T	Self-reported psoriatic arthropathy	Neale B	UKBB	European	2017	-0.003496	0.0002669	3.55e-39	-	337159	650	336509	1	risk diff	Neale-B_UKBB_EUR_2017
4825	rs35664695	chr6:31929808	C	T	Started insulin within one year diagnosis of diabetes	Neale B	UKBB	European	2017	0.05516	0.009157	1.75e-09	+	15397	1872	13525	1	risk diff	Neale-B_UKBB_EUR_2017
4799	rs35664695	chr6:31929808	C	T	Tonsillectomy	Tian C	28928442	European	2017	NA	NA	6e-17	NA	-	-	-	-	unit increase	NHGRI-EBI_GWAS_Catalog
4826	rs35664695	chr6:31929808	C	T	Treatment with calcipotriol	Neale B	UKBB	European	2017	-0.001248	0.0001467	1.79e-17	-	337159	196	336963	1	risk diff	Neale-B_UKBB_EUR_2017
4827	rs35664695	chr6:31929808	C	T	Treatment with diprosalic ointment	Neale B	UKBB	European	2017	-0.0005943	0.0001253	2.12e-06	-	337159	143	337016	1	risk diff	Neale-B_UKBB_EUR_2017
4828	rs35664695	chr6:31929808	C	T	Treatment with dovobet ointment	Neale B	UKBB	European	2017	-0.002387	0.0002063	5.94e-31	-	337159	388	336771	1	risk diff	Neale-B_UKBB_EUR_2017
4829	rs35664695	chr6:31929808	C	T	Treatment with dovonex 50micrograms or g cream	Neale B	UKBB	European	2017	-0.001353	0.0001471	3.65e-20	-	337159	197	336962	1	risk diff	Neale-B_UKBB_EUR_2017
4830	rs35664695	chr6:31929808	C	T	Treatment with dovonex scalp solution	Neale B	UKBB	European	2017	-0.0004491	8.77e-05	3.04e-07	-	337159	70	337089	1	risk diff	Neale-B_UKBB_EUR_2017
4831	rs35664695	chr6:31929808	C	T	Treatment with levothyroxine sodium	Neale B	UKBB	European	2017	0.007145	0.001194	2.16e-09	+	337159	13717	323442	1	risk diff	Neale-B_UKBB_EUR_2017
525	rs36018630	chr4:88774669	C	T	Heel bone mineral density left	Neale B	UKBB	European	2017	-0.02291	0.005098	6.97e-06	-	106254	0	106254	1	IVNT	Neale-B_UKBB_EUR_2017
526	rs36018630	chr4:88774669	C	T	Self-reported osteoporosis	Neale B	UKBB	European	2017	0.001717	0.0003685	3.19e-06	+	337159	5266	331893	1	risk diff	Neale-B_UKBB_EUR_2017
2269	rs36116071	chr3:49706699	A	G	Alcohol intake frequency	Neale B	UKBB	European	2017	0.03737	0.007518	6.68e-07	+	336965	0	336965	1	-	Neale-B_UKBB_EUR_2017
2270	rs36116071	chr3:49706699	A	G	Diastolic blood pressure	Neale B	UKBB	European	2017	0.02737	0.005213	1.52e-07	+	317756	0	317756	1	IVNT	Neale-B_UKBB_EUR_2017
2264	rs36116071	chr3:49706699	A	G	High light scatter percentage of red cells	Astle W	27863252	European	2016	0.08357	0.007525	1.18e-28	+	173480	0	173480	2	IVNT	Astle-W_Blood-Cell-Traits_EUR_2016
2265	rs36116071	chr3:49706699	A	G	High light scatter reticulocyte count	Astle W	27863252	European	2016	0.08531	0.007525	8.55e-30	+	173480	0	173480	2	IVNT	Astle-W_Blood-Cell-Traits_EUR_2016
2266	rs36116071	chr3:49706699	A	G	Immature fraction of reticulocytes	Astle W	27863252	European	2016	0.05092	0.007454	8.38e-12	+	173480	0	173480	2	IVNT	Astle-W_Blood-Cell-Traits_EUR_2016
2267	rs36116071	chr3:49706699	A	G	Reticulocyte count	Astle W	27863252	European	2016	0.0906	0.007537	2.8e-33	+	173480	0	173480	2	IVNT	Astle-W_Blood-Cell-Traits_EUR_2016
2268	rs36116071	chr3:49706699	A	G	Reticulocyte fraction of red cells	Astle W	27863252	European	2016	0.08882	0.007534	4.41e-32	+	173480	0	173480	2	IVNT	Astle-W_Blood-Cell-Traits_EUR_2016
1705	rs3766109	chr1:169508739	A	T	Blood clot in the leg	Neale B	UKBB	European	2017	0.00233	0.0003882	1.93e-09	+	336782	6905	329877	1	risk diff	Neale-B_UKBB_EUR_2017
4072	rs3766109	chr1:169508739	A	T	Blood clot in the leg	Neale B	UKBB	European	2017	0.00233	0.0003882	1.93e-09	+	336782	6905	329877	1	risk diff	Neale-B_UKBB_EUR_2017
1706	rs3766109	chr1:169508739	A	T	Phlebitis and thrombophlebitis	Neale B	UKBB	European	2017	0.00116	0.0001889	8.13e-10	+	337199	1613	335586	1	risk diff	Neale-B_UKBB_EUR_2017
4073	rs3766109	chr1:169508739	A	T	Phlebitis and thrombophlebitis	Neale B	UKBB	European	2017	0.00116	0.0001889	8.13e-10	+	337199	1613	335586	1	risk diff	Neale-B_UKBB_EUR_2017
1707	rs3766109	chr1:169508739	A	T	Self-reported deep venous thrombosis	Neale B	UKBB	European	2017	0.002404	0.000384	3.86e-10	+	337159	6767	330392	1	risk diff	Neale-B_UKBB_EUR_2017
4074	rs3766109	chr1:169508739	A	T	Self-reported deep venous thrombosis	Neale B	UKBB	European	2017	0.002404	0.000384	3.86e-10	+	337159	6767	330392	1	risk diff	Neale-B_UKBB_EUR_2017
1131	rs3768046	chr1:43766426	A	G	Comparative height size at age 10	Neale B	UKBB	European	2017	0.008307	0.001704	1.09e-06	+	332021	0	332021	1	-	Neale-B_UKBB_EUR_2017
1132	rs3768046	chr1:43766426	A	G	Diastolic blood pressure	Neale B	UKBB	European	2017	0.0127	0.002528	5.1e-07	+	317756	0	317756	1	IVNT	Neale-B_UKBB_EUR_2017
1133	rs3768046	chr1:43766426	A	G	Height	Neale B	UKBB	European	2017	0.008062	0.001774	5.48e-06	+	336474	0	336474	1	IVNT	Neale-B_UKBB_EUR_2017
1130	rs3768046	chr1:43766426	A	G	Hemoglobin concentration	Astle W	27863252	European	2016	0.01834	0.003643	4.79e-07	+	173480	0	173480	2	IVNT	Astle-W_Blood-Cell-Traits_EUR_2016
1134	rs3768046	chr1:43766426	A	G	Qualifications: college or university degree	Neale B	UKBB	European	2017	0.00529	0.00117	6.16e-06	+	334070	106305	227765	1	risk diff	Neale-B_UKBB_EUR_2017
1135	rs3768046	chr1:43766426	A	G	Systolic blood pressure	Neale B	UKBB	European	2017	0.01418	0.002527	2.01e-08	+	317754	0	317754	1	IVNT	Neale-B_UKBB_EUR_2017
1136	rs3768046	chr1:43766426	A	G	Vascular or heart problems diagnosed by doctor: none of the above	Neale B	UKBB	European	2017	-0.005223	0.00114	4.63e-06	-	336683	236530	100153	1	risk diff	Neale-B_UKBB_EUR_2017
2295	rs3770102	chr2:85637837	T	G	Mean platelet volume	Astle W	27863252	European	2016	0.02251	0.003672	8.81e-10	+	173480	0	173480	2	IVNT	Astle-W_Blood-Cell-Traits_EUR_2016
2296	rs3770102	chr2:85637837	T	G	Platelet count	Astle W	27863252	European	2016	-0.01671	0.003704	6.47e-06	-	173480	0	173480	2	IVNT	Astle-W_Blood-Cell-Traits_EUR_2016
2297	rs3770102	chr2:85637837	T	G	Platelet distribution width	Astle W	27863252	European	2016	0.02084	0.003647	1.1e-08	+	173480	0	173480	2	IVNT	Astle-W_Blood-Cell-Traits_EUR_2016
1621	rs3776081	chr5:149532107	C	T	Blood protein levels	Suhre K	28240269	European	2017	0.9608	0.04248	3e-113	+	-	-	-	-	unit decrease	NHGRI-EBI_GWAS_Catalog
4077	rs3776081	chr5:149532107	C	T	Blood protein levels	Suhre K	28240269	European	2017	0.9608	0.04248	3e-113	+	-	-	-	-	unit decrease	NHGRI-EBI_GWAS_Catalog
4061	rs3803884	chr17:48919039	C	T	Arm fat mass left	Neale B	UKBB	European	2017	-0.01132	0.002541	8.33e-06	-	331164	0	331164	1	IVNT	Neale-B_UKBB_EUR_2017
4060	rs3803884	chr17:48919039	C	T	Blood protein levels	Suhre K	28240269	European	2017	0.5628	0.04212	1e-40	+	-	-	-	-	unit increase	NHGRI-EBI_GWAS_Catalog
4062	rs3803884	chr17:48919039	C	T	Body fat percentage	Neale B	UKBB	European	2017	-0.009411	0.001988	2.19e-06	-	331117	0	331117	1	IVNT	Neale-B_UKBB_EUR_2017
4063	rs3803884	chr17:48919039	C	T	Hip circumference	Neale B	UKBB	European	2017	-0.01216	0.002566	2.17e-06	-	336601	0	336601	1	IVNT	Neale-B_UKBB_EUR_2017
4064	rs3803884	chr17:48919039	C	T	Leg fat mass left	Neale B	UKBB	European	2017	-0.009327	0.002049	5.32e-06	-	331275	0	331275	1	IVNT	Neale-B_UKBB_EUR_2017
4065	rs3803884	chr17:48919039	C	T	Leg fat mass right	Neale B	UKBB	European	2017	-0.009365	0.002073	6.23e-06	-	331293	0	331293	1	IVNT	Neale-B_UKBB_EUR_2017
4066	rs3803884	chr17:48919039	C	T	Leg fat percentage left	Neale B	UKBB	European	2017	-0.007506	0.001621	3.65e-06	-	331278	0	331278	1	IVNT	Neale-B_UKBB_EUR_2017
4067	rs3803884	chr17:48919039	C	T	Trunk fat mass	Neale B	UKBB	European	2017	-0.01246	0.00261	1.82e-06	-	331093	0	331093	1	IVNT	Neale-B_UKBB_EUR_2017
4068	rs3803884	chr17:48919039	C	T	Trunk fat percentage	Neale B	UKBB	European	2017	-0.01085	0.002383	5.29e-06	-	331113	0	331113	1	IVNT	Neale-B_UKBB_EUR_2017
4069	rs3803884	chr17:48919039	C	T	Weight	Neale B	UKBB	European	2017	-0.01119	0.002264	7.71e-07	-	336227	0	336227	1	IVNT	Neale-B_UKBB_EUR_2017
4070	rs3803884	chr17:48919039	C	T	Whole body fat mass	Neale B	UKBB	European	2017	-0.01227	0.002529	1.24e-06	-	330762	0	330762	1	IVNT	Neale-B_UKBB_EUR_2017
1470	rs3865444	chr19:51727962	C	A	Alzheimer disease	Naj AC	21460841	European	2011	NA	NA	2e-09	NA	-	-	-	-	-	dbGaP
4013	rs3865444	chr19:51727962	C	A	Alzheimer disease	Naj AC	21460841	European	2011	NA	NA	2e-09	NA	-	-	-	-	-	dbGaP
1463	rs3865444	chr19:51727962	C	A	Alzheimers disease	Hollingworth P	21460840	European	2011	NA	NA	1.6e-09	NA	20373	-	-	-	-	GRASP
1465	rs3865444	chr19:51727962	C	A	Alzheimers disease	IGAP	24162737	European	2013	0.0954	0.0175	5.12e-08	+	54162	17008	37154	31	log OR	IGAP_Alzheimers_EUR_2013
4006	rs3865444	chr19:51727962	C	A	Alzheimers disease	Hollingworth P	21460840	European	2011	NA	NA	1.6e-09	NA	20373	-	-	-	-	GRASP
4008	rs3865444	chr19:51727962	C	A	Alzheimers disease	IGAP	24162737	European	2013	0.0954	0.0175	5.12e-08	+	54162	17008	37154	31	log OR	IGAP_Alzheimers_EUR_2013
1466	rs3865444	chr19:51727962	C	A	Alzheimers disease late onset	Naj AC	21460841	European	2011	NA	NA	2e-09	NA	-	-	-	-	-	NHGRI-EBI_GWAS_Catalog
1467	rs3865444	chr19:51727962	C	A	Alzheimers disease late onset	IGAP	24162737	European	2013	0.05827	0.01248	3e-06	+	-	-	-	-	log OR	NHGRI-EBI_GWAS_Catalog
4009	rs3865444	chr19:51727962	C	A	Alzheimers disease late onset	Naj AC	21460841	European	2011	NA	NA	2e-09	NA	-	-	-	-	-	NHGRI-EBI_GWAS_Catalog
4010	rs3865444	chr19:51727962	C	A	Alzheimers disease late onset	IGAP	24162737	European	2013	0.05827	0.01248	3e-06	+	-	-	-	-	log OR	NHGRI-EBI_GWAS_Catalog
1453	rs3865444	chr19:51727962	C	A	Eosinophil count	Astle W	27863252	European	2016	0.01751	0.003802	4.11e-06	+	173480	0	173480	2	IVNT	Astle-W_Blood-Cell-Traits_EUR_2016
3996	rs3865444	chr19:51727962	C	A	Eosinophil count	Astle W	27863252	European	2016	0.01751	0.003802	4.11e-06	+	173480	0	173480	2	IVNT	Astle-W_Blood-Cell-Traits_EUR_2016
1454	rs3865444	chr19:51727962	C	A	Granulocyte count	Astle W	27863252	European	2016	0.01721	0.003828	6.93e-06	+	173480	0	173480	2	IVNT	Astle-W_Blood-Cell-Traits_EUR_2016
3997	rs3865444	chr19:51727962	C	A	Granulocyte count	Astle W	27863252	European	2016	0.01721	0.003828	6.93e-06	+	173480	0	173480	2	IVNT	Astle-W_Blood-Cell-Traits_EUR_2016
1464	rs3865444	chr19:51727962	C	A	Late onset Alzheimers disease	Naj AC	21460841	European	2011	NA	NA	1.6e-09	NA	15675	-	-	-	-	GRASP
4007	rs3865444	chr19:51727962	C	A	Late onset Alzheimers disease	Naj AC	21460841	European	2011	NA	NA	1.6e-09	NA	15675	-	-	-	-	GRASP
1455	rs3865444	chr19:51727962	C	A	Lymphocyte count	Astle W	27863252	European	2016	0.02203	0.003836	9.23e-09	+	173480	0	173480	2	IVNT	Astle-W_Blood-Cell-Traits_EUR_2016
3998	rs3865444	chr19:51727962	C	A	Lymphocyte count	Astle W	27863252	European	2016	0.02203	0.003836	9.23e-09	+	173480	0	173480	2	IVNT	Astle-W_Blood-Cell-Traits_EUR_2016
1456	rs3865444	chr19:51727962	C	A	Monocyte count	Astle W	27863252	European	2016	0.01909	0.003809	5.35e-07	+	173480	0	173480	2	IVNT	Astle-W_Blood-Cell-Traits_EUR_2016
3999	rs3865444	chr19:51727962	C	A	Monocyte count	Astle W	27863252	European	2016	0.01909	0.003809	5.35e-07	+	173480	0	173480	2	IVNT	Astle-W_Blood-Cell-Traits_EUR_2016
1457	rs3865444	chr19:51727962	C	A	Myeloid white cell count	Astle W	27863252	European	2016	0.01865	0.003838	1.18e-06	+	173480	0	173480	2	IVNT	Astle-W_Blood-Cell-Traits_EUR_2016
4000	rs3865444	chr19:51727962	C	A	Myeloid white cell count	Astle W	27863252	European	2016	0.01865	0.003838	1.18e-06	+	173480	0	173480	2	IVNT	Astle-W_Blood-Cell-Traits_EUR_2016
1458	rs3865444	chr19:51727962	C	A	Platelet count	Astle W	27863252	European	2016	0.02248	0.003888	7.39e-09	+	173480	0	173480	2	IVNT	Astle-W_Blood-Cell-Traits_EUR_2016
1468	rs3865444	chr19:51727962	C	A	Platelet count	Astle W	27863252	European	2016	-0.02248	0.003881	7e-09	-	-	-	-	-	unit decrease	NHGRI-EBI_GWAS_Catalog
4001	rs3865444	chr19:51727962	C	A	Platelet count	Astle W	27863252	European	2016	0.02248	0.003888	7.39e-09	+	173480	0	173480	2	IVNT	Astle-W_Blood-Cell-Traits_EUR_2016
4011	rs3865444	chr19:51727962	C	A	Platelet count	Astle W	27863252	European	2016	-0.02248	0.003881	7e-09	-	-	-	-	-	unit decrease	NHGRI-EBI_GWAS_Catalog
1459	rs3865444	chr19:51727962	C	A	Plateletcrit	Astle W	27863252	European	2016	0.02508	0.003901	1.27e-10	+	173480	0	173480	2	IVNT	Astle-W_Blood-Cell-Traits_EUR_2016
4002	rs3865444	chr19:51727962	C	A	Plateletcrit	Astle W	27863252	European	2016	0.02508	0.003901	1.27e-10	+	173480	0	173480	2	IVNT	Astle-W_Blood-Cell-Traits_EUR_2016
1460	rs3865444	chr19:51727962	C	A	Sum eosinophil basophil counts	Astle W	27863252	European	2016	0.01911	0.003807	5.15e-07	+	173480	0	173480	2	IVNT	Astle-W_Blood-Cell-Traits_EUR_2016
4003	rs3865444	chr19:51727962	C	A	Sum eosinophil basophil counts	Astle W	27863252	European	2016	0.01911	0.003807	5.15e-07	+	173480	0	173480	2	IVNT	Astle-W_Blood-Cell-Traits_EUR_2016
1461	rs3865444	chr19:51727962	C	A	Sum neutrophil eosinophil counts	Astle W	27863252	European	2016	0.01728	0.003822	6.13e-06	+	173480	0	173480	2	IVNT	Astle-W_Blood-Cell-Traits_EUR_2016
4004	rs3865444	chr19:51727962	C	A	Sum neutrophil eosinophil counts	Astle W	27863252	European	2016	0.01728	0.003822	6.13e-06	+	173480	0	173480	2	IVNT	Astle-W_Blood-Cell-Traits_EUR_2016
1462	rs3865444	chr19:51727962	C	A	White blood cell count	Astle W	27863252	European	2016	0.02439	0.003822	1.75e-10	+	173480	0	173480	2	IVNT	Astle-W_Blood-Cell-Traits_EUR_2016
1469	rs3865444	chr19:51727962	C	A	White blood cell count	Astle W	27863252	European	2016	-0.02439	0.003834	2e-10	-	-	-	-	-	unit decrease	NHGRI-EBI_GWAS_Catalog
4005	rs3865444	chr19:51727962	C	A	White blood cell count	Astle W	27863252	European	2016	0.02439	0.003822	1.75e-10	+	173480	0	173480	2	IVNT	Astle-W_Blood-Cell-Traits_EUR_2016
4012	rs3865444	chr19:51727962	C	A	White blood cell count	Astle W	27863252	European	2016	-0.02439	0.003834	2e-10	-	-	-	-	-	unit decrease	NHGRI-EBI_GWAS_Catalog
228	rs3899015	chr8:19668707	C	T	HDL cholesterol	GLGC	20686565	Mixed	2010	NA	NA	9.56e-08	NA	100184	-	-	-	-	GRASP
224	rs3899015	chr8:19668707	C	T	High density lipoprotein	GLGC	24097068	European	2013	-0.0362	0.0069	1.13e-07	-	91317	0	91317	60	IVNT	GLGC_HDL_EUR_2013
225	rs3899015	chr8:19668707	C	T	High density lipoprotein	GLGC	20686565	Mixed	2010	-0.0383	0.007	9.56e-08	-	99900	0	99900	46	Z-score	GLGC_HDL_Mixed_2010
226	rs3899015	chr8:19668707	C	T	Triglycerides	GLGC	24097068	European	2013	0.0329	0.0069	1.24e-06	+	87975	0	87975	60	IVNT	GLGC_TG_EUR_2013
227	rs3899015	chr8:19668707	C	T	Triglycerides	GLGC	20686565	Mixed	2010	0.0349	0.007	5.92e-07	+	96598	0	96598	46	Z-score	GLGC_TG_Mixed_2010
229	rs3899015	chr8:19668707	C	T	Triglycerides	GLGC	20686565	Mixed	2010	NA	NA	5.92e-07	NA	100184	-	-	-	-	GRASP
1747	rs3997872	chr6:32580617	A	T	Allergic disease	Ferreira M	29083406	European	2017	0.0402	0.0084	1.65e-06	+	360838	180129	180709	13	log OR	Ferreira-M_Allergic-Disease_EUR_2017
1753	rs3997872	chr6:32580617	A	T	Asthma	Neale B	UKBB	European	2017	0.0162	0.0009863	1.42e-60	+	336782	38791	297991	1	risk diff	Neale-B_UKBB_EUR_2017
1754	rs3997872	chr6:32580617	A	T	Asthma	Neale B	UKBB	European	2017	0.001176	0.0001867	3.02e-10	+	337199	1235	335964	1	risk diff	Neale-B_UKBB_EUR_2017
1755	rs3997872	chr6:32580617	A	T	Chest pain or discomfort	Neale B	UKBB	European	2017	0.005702	0.001124	3.88e-07	+	334053	51937	282116	1	risk diff	Neale-B_UKBB_EUR_2017
1756	rs3997872	chr6:32580617	A	T	Diabetes diagnosed by doctor	Neale B	UKBB	European	2017	0.006917	0.0006602	1.11e-25	+	336473	16183	320290	1	risk diff	Neale-B_UKBB_EUR_2017
1757	rs3997872	chr6:32580617	A	T	Doctor diagnosed asthma	Neale B	UKBB	European	2017	0.01812	0.002067	1.87e-18	+	83529	10589	72940	1	risk diff	Neale-B_UKBB_EUR_2017
1733	rs3997872	chr6:32580617	A	T	Eosinophil count	Astle W	27863252	European	2016	0.03513	0.004363	8.07e-16	+	173480	0	173480	2	IVNT	Astle-W_Blood-Cell-Traits_EUR_2016
1734	rs3997872	chr6:32580617	A	T	Eosinophil percentage of white cells	Astle W	27863252	European	2016	0.01994	0.004359	4.76e-06	+	173480	0	173480	2	IVNT	Astle-W_Blood-Cell-Traits_EUR_2016
1758	rs3997872	chr6:32580617	A	T	Eye problems or disorders: diabetes related eye disease	Neale B	UKBB	European	2017	0.006367	0.0007401	7.9e-18	+	108817	2072	106745	1	risk diff	Neale-B_UKBB_EUR_2017
1759	rs3997872	chr6:32580617	A	T	Forced vital capacity	Neale B	UKBB	European	2017	-0.01434	0.002503	1.02e-08	-	307638	0	307638	1	IVNT	Neale-B_UKBB_EUR_2017
1760	rs3997872	chr6:32580617	A	T	Forced vital capacity, best measure	Neale B	UKBB	European	2017	-0.0141	0.002746	2.83e-07	-	255492	0	255492	1	IVNT	Neale-B_UKBB_EUR_2017
1735	rs3997872	chr6:32580617	A	T	Granulocyte count	Astle W	27863252	European	2016	0.04771	0.004392	1.75e-27	+	173480	0	173480	2	IVNT	Astle-W_Blood-Cell-Traits_EUR_2016
1736	rs3997872	chr6:32580617	A	T	Granulocyte percentage of myeloid white cells	Astle W	27863252	European	2016	0.02996	0.00437	7.06e-12	+	173480	0	173480	2	IVNT	Astle-W_Blood-Cell-Traits_EUR_2016
1761	rs3997872	chr6:32580617	A	T	Hand grip strength left	Neale B	UKBB	European	2017	-0.01482	0.002221	2.49e-11	-	335821	0	335821	1	IVNT	Neale-B_UKBB_EUR_2017
1762	rs3997872	chr6:32580617	A	T	Hand grip strength right	Neale B	UKBB	European	2017	-0.01679	0.002225	4.45e-14	-	335842	0	335842	1	IVNT	Neale-B_UKBB_EUR_2017
1763	rs3997872	chr6:32580617	A	T	Height	Neale B	UKBB	European	2017	-0.01162	0.002188	1.09e-07	-	336474	0	336474	1	IVNT	Neale-B_UKBB_EUR_2017
1746	rs3997872	chr6:32580617	A	T	IgA deficiency	Bronson P	27723758	European	2016	-0.5632	0.06126	3.82e-20	-	6487	1635	4852	7	log OR	Bronson-P_IgAD_EUR_2016
1764	rs3997872	chr6:32580617	A	T	Illnesses of siblings: diabetes	Neale B	UKBB	European	2017	0.006336	0.0009512	2.73e-11	+	261075	21747	239328	1	risk diff	Neale-B_UKBB_EUR_2017
1749	rs3997872	chr6:32580617	A	T	Inflammatory bowel disease	IBDGC	26192919	European	2015	-0.2633	0.0256	6.76e-25	-	34652	12882	21770	15	log OR	IBDGC_IBD_EUR_2015
1765	rs3997872	chr6:32580617	A	T	Insulin-dependent diabetes mellitus	Neale B	UKBB	European	2017	0.001411	0.0001104	2.04e-37	+	337199	431	336768	1	risk diff	Neale-B_UKBB_EUR_2017
1766	rs3997872	chr6:32580617	A	T	Intestinal malabsorption	Neale B	UKBB	European	2017	-0.001282	0.0001328	4.62e-22	-	337199	624	336575	1	risk diff	Neale-B_UKBB_EUR_2017
1767	rs3997872	chr6:32580617	A	T	Long-standing illness, disability or infirmity	Neale B	UKBB	European	2017	0.01524	0.001461	1.81e-25	+	329663	107123	222540	1	risk diff	Neale-B_UKBB_EUR_2017
1737	rs3997872	chr6:32580617	A	T	Lymphocyte percentage of white cells	Astle W	27863252	European	2016	-0.02374	0.004355	5e-08	-	173480	0	173480	2	IVNT	Astle-W_Blood-Cell-Traits_EUR_2016
1768	rs3997872	chr6:32580617	A	T	Medication for cholesterol, blood pressure or diabetes: insulin	Neale B	UKBB	European	2017	0.007086	0.0005288	6.37e-41	+	154702	2116	152586	1	risk diff	Neale-B_UKBB_EUR_2017
1769	rs3997872	chr6:32580617	A	T	Medication for pain relief, constipation, heartburn: none of the above	Neale B	UKBB	European	2017	-0.008626	0.001542	2.22e-08	-	333581	184936	148645	1	risk diff	Neale-B_UKBB_EUR_2017
1738	rs3997872	chr6:32580617	A	T	Monocyte percentage of white cells	Astle W	27863252	European	2016	-0.02455	0.004357	1.75e-08	-	173480	0	173480	2	IVNT	Astle-W_Blood-Cell-Traits_EUR_2016
1739	rs3997872	chr6:32580617	A	T	Myeloid white cell count	Astle W	27863252	European	2016	0.047	0.004404	1.37e-26	+	173480	0	173480	2	IVNT	Astle-W_Blood-Cell-Traits_EUR_2016
1770	rs3997872	chr6:32580617	A	T	Nasal polyp	Neale B	UKBB	European	2017	0.001909	0.0002147	6e-19	+	337199	1637	335562	1	risk diff	Neale-B_UKBB_EUR_2017
1740	rs3997872	chr6:32580617	A	T	Neutrophil count	Astle W	27863252	European	2016	0.04581	0.00438	1.34e-25	+	173480	0	173480	2	IVNT	Astle-W_Blood-Cell-Traits_EUR_2016
1741	rs3997872	chr6:32580617	A	T	Neutrophil percentage of white cells	Astle W	27863252	European	2016	0.02394	0.004363	4.06e-08	+	173480	0	173480	2	IVNT	Astle-W_Blood-Cell-Traits_EUR_2016
1771	rs3997872	chr6:32580617	A	T	No blood clot, bronchitis, emphysema, asthma, rhinitis, eczema or allergy diagnosed by doctor	Neale B	UKBB	European	2017	-0.008594	0.001443	2.56e-09	-	336782	228530	108252	1	risk diff	Neale-B_UKBB_EUR_2017
1772	rs3997872	chr6:32580617	A	T	Number of self-reported non-cancer illnesses	Neale B	UKBB	European	2017	0.02252	0.002544	8.49e-19	+	337159	0	337159	1	-	Neale-B_UKBB_EUR_2017
1773	rs3997872	chr6:32580617	A	T	Number of treatments or medications taken	Neale B	UKBB	European	2017	0.02791	0.00247	1.32e-29	+	337159	0	337159	1	-	Neale-B_UKBB_EUR_2017
1774	rs3997872	chr6:32580617	A	T	Other disorders of pancreatic internal secretion	Neale B	UKBB	European	2017	0.0004784	8.03e-05	2.59e-09	+	337199	228	336971	1	risk diff	Neale-B_UKBB_EUR_2017
1775	rs3997872	chr6:32580617	A	T	Other rheumatoid arthritis	Neale B	UKBB	European	2017	0.002892	0.0001649	7.68e-69	+	337199	964	336235	1	risk diff	Neale-B_UKBB_EUR_2017
1776	rs3997872	chr6:32580617	A	T	Overall health rating	Neale B	UKBB	European	2017	0.0172	0.002237	1.48e-14	+	336020	0	336020	1	-	Neale-B_UKBB_EUR_2017
1752	rs3997872	chr6:32580617	A	T	Primary sclerosing cholangitis	Ji S	27992413	European	2017	-0.6508	0.048	1.21e-43	-	14890	2871	12019	3	log OR	Ji-S_PSC_EUR_2017
1748	rs3997872	chr6:32580617	A	T	Rheumatoid arthritis	Stahl E	20453842	European	2010	NA	NA	2.39e-40	NA	25708	-	-	-	-	GRASP
1825	rs3997872	chr6:32580617	A	T	Rheumatoid arthritis	Okada Y	24390342	European	2014	1.188	0.02254	1e-250	+	58284	14361	43923	18	log OR	Okada-Y_RA_EUR_2014
1826	rs3997872	chr6:32580617	A	T	Rheumatoid arthritis	Okada Y	24390342	Mixed	2014	1.163	0.02234	1e-250	+	80799	19234	61565	22	log OR	Okada-Y_RA_Mixed_2014
1827	rs3997872	chr6:32580617	A	T	Rheumatoid arthritis	Stahl E	20453842	European	2010	1.258	0.09515	2.39e-40	+	1905	473	1432	1	log OR	Stahl-E_RA_EUR_2010
1777	rs3997872	chr6:32580617	A	T	Self-reported asthma	Neale B	UKBB	European	2017	0.01654	0.0009882	7.33e-63	+	337159	39049	298110	1	risk diff	Neale-B_UKBB_EUR_2017
1778	rs3997872	chr6:32580617	A	T	Self-reported cervical cancer	Neale B	UKBB	European	2017	0.0009926	0.0001946	3.39e-07	+	337159	1347	335812	1	risk diff	Neale-B_UKBB_EUR_2017
1779	rs3997872	chr6:32580617	A	T	Self-reported diabetes	Neale B	UKBB	European	2017	0.005616	0.0005987	6.56e-21	+	337159	13243	323916	1	risk diff	Neale-B_UKBB_EUR_2017
1780	rs3997872	chr6:32580617	A	T	Self-reported eczema or dermatitis	Neale B	UKBB	European	2017	0.002738	0.0004905	2.36e-08	+	337159	8718	328441	1	risk diff	Neale-B_UKBB_EUR_2017
1781	rs3997872	chr6:32580617	A	T	Self-reported hyperthyroidism or thyrotoxicosis	Neale B	UKBB	European	2017	-0.001191	0.0002673	8.38e-06	-	337159	2547	334612	1	risk diff	Neale-B_UKBB_EUR_2017
1782	rs3997872	chr6:32580617	A	T	Self-reported hypothyroidism or myxoedema	Neale B	UKBB	European	2017	0.009375	0.0006575	4.1e-46	+	337159	16376	320783	1	risk diff	Neale-B_UKBB_EUR_2017
1783	rs3997872	chr6:32580617	A	T	Self-reported malabsorption or coeliac disease	Neale B	UKBB	European	2017	-0.003138	0.0002023	3e-54	-	337159	1452	335707	1	risk diff	Neale-B_UKBB_EUR_2017
1784	rs3997872	chr6:32580617	A	T	Self-reported multiple sclerosis	Neale B	UKBB	European	2017	-0.001354	0.0001861	3.43e-13	-	337159	1228	335931	1	risk diff	Neale-B_UKBB_EUR_2017
1785	rs3997872	chr6:32580617	A	T	Self-reported nasal polyps	Neale B	UKBB	European	2017	0.001289	0.0002048	3.14e-10	+	337159	1489	335670	1	risk diff	Neale-B_UKBB_EUR_2017
1786	rs3997872	chr6:32580617	A	T	Self-reported polymyalgia rheumatica	Neale B	UKBB	European	2017	0.00157	0.0001406	6.41e-29	+	337159	700	336459	1	risk diff	Neale-B_UKBB_EUR_2017
1787	rs3997872	chr6:32580617	A	T	Self-reported psoriasis	Neale B	UKBB	European	2017	-0.001547	0.0003292	2.62e-06	-	337159	3871	333288	1	risk diff	Neale-B_UKBB_EUR_2017
1788	rs3997872	chr6:32580617	A	T	Self-reported rheumatoid arthritis	Neale B	UKBB	European	2017	0.007577	0.0003228	1.03e-121	+	337159	3730	333429	1	risk diff	Neale-B_UKBB_EUR_2017
[truncated: 2,835 more rows]

## Sheet: STable5
Additional file 1: Table S5:MR results of proteins in the brain.
tissue	exposure	method	nsnp	b	se	pval	or	or_lci95	or_uci95
brain	C4A C4B	Wald ratio	1	-0.35333	0.0675123	1.66e-07	0.702345	0.615294	0.801712
brain	ESR1	Wald ratio	1	-1.38157	0.442271	0.0017853	0.251185	0.105566	0.59767
brain	CTSG	Wald ratio	1	-0.888582	0.284455	0.0017853	0.411239	0.235484	0.71817
brain	TNFRSF13B	Wald ratio	1	-0.984606	0.315195	0.0017853	0.373586	0.201415	0.692931
brain	JUN	Wald ratio	1	-0.741462	0.237359	0.0017853	0.476417	0.299187	0.758632
brain	PDE2A	Wald ratio	1	-0.293979	0.0941093	0.0017853	0.745292	0.619754	0.89626
brain	FCGR2A	Wald ratio	1	0.341549	0.11431	0.00280877	1.40713	1.12468	1.7605
brain	NXPH1	Wald ratio	1	-0.330305	0.141872	0.019902	0.718705	0.544235	0.949105
brain	UFC1	Wald ratio	1	0.53843	0.236669	0.0229037	1.71331	1.07741	2.72454
brain	IGFBP7	Wald ratio	1	-0.569458	0.261839	0.0296424	0.565832	0.338692	0.9453
brain	IDUA	Wald ratio	1	0.233545	0.119308	0.0502893	1.26307	0.999701	1.59582
brain	TNFRSF1B	Wald ratio	1	-0.834661	0.443811	0.0600168	0.434021	0.181858	1.03583
brain	NTN1	Wald ratio	1	0.961244	0.521211	0.0651466	2.61495	0.941454	7.26319
brain	IDE	Wald ratio	1	0.340484	0.195673	0.0818473	1.40563	0.957878	2.06267
brain	DLL4	Wald ratio	1	-1.15069	0.743314	0.121611	0.31642	0.0737127	1.35827
brain	HPX	Wald ratio	1	-0.278718	0.184503	0.130878	0.756753	0.527111	1.08644
brain	OAS1	Wald ratio	1	-0.504651	0.336416	0.133594	0.603716	0.312227	1.16734
brain	MED1	Wald ratio	1	0.725978	0.487604	0.136522	2.06675	0.794752	5.37459
brain	SAA1	Wald ratio	1	0.127703	0.0876481	0.145117	1.13622	0.956871	1.34918
brain	H2AFZ	Wald ratio	1	0.356509	0.251535	0.156385	1.42833	0.872407	2.33852
brain	RET	Wald ratio	1	-1.01649	0.766502	0.184794	0.361864	0.0805537	1.62557
brain	GHR	Wald ratio	1	-0.980163	0.739111	0.184794	0.37525	0.0881407	1.59759
brain	ANGPT1	Wald ratio	1	-1.03029	0.77691	0.184794	0.356904	0.0778453	1.63633
brain	ANGPTL3	Wald ratio	1	-1.06609	0.811099	0.188719	0.344352	0.0702395	1.6882
brain	IGFBP1	Wald ratio	1	-0.614476	0.488507	0.20844	0.540924	0.20764	1.40916
brain	ERAP1	Wald ratio	1	0.0797673	0.0646868	0.217527	1.08304	0.95407	1.22943
brain	FAS	Wald ratio	1	0.0723218	0.0586987	0.217917	1.075	0.958172	1.20607
brain	CPNE1	Wald ratio	1	-0.0674235	0.0580416	0.245381	0.934799	0.834281	1.04743
brain	COLEC11	Wald ratio	1	1.12417	1.01065	0.265997	3.07766	0.424562	22.3101
brain	LILRB2	Wald ratio	1	0.490261	0.450764	0.276762	1.63274	0.674869	3.95017
brain	APOE	Wald ratio	1	0.138634	0.130903	0.289572	1.1487	0.888754	1.48469
brain	LILRB1	Wald ratio	1	0.143912	0.144682	0.319892	1.15478	0.86965	1.5334
brain	LRIG3	Wald ratio	1	0.637567	0.646607	0.324124	1.89187	0.532707	6.71885
brain	SMAD2	Wald ratio	1	-0.439639	0.471801	0.351423	0.644269	0.255542	1.62432
brain	ACP1	Wald ratio	1	0.043105	0.0467156	0.356159	1.04405	0.952698	1.14416
brain	ARSA	Wald ratio	1	0.385525	0.423799	0.362987	1.47039	0.640746	3.37425
brain	IL18R1	Wald ratio	1	-0.385171	0.441778	0.383282	0.680335	0.286203	1.61723
brain	AKR1A1	Wald ratio	1	-0.0732759	0.0993243	0.46067	0.929344	0.764945	1.12908
brain	PRKCI	Wald ratio	1	-0.105015	0.162335	0.517695	0.900311	0.654954	1.23758
brain	PTEN	Wald ratio	1	0.450765	0.707855	0.524253	1.56951	0.391946	6.28497
brain	FAM107B	Wald ratio	1	-0.459445	0.737107	0.533082	0.631634	0.148946	2.67857
brain	SIGLEC14	Wald ratio	1	0.196999	0.332522	0.553556	1.21774	0.63461	2.33671
brain	NAAA	Wald ratio	1	0.0475752	0.0823444	0.563427	1.04873	0.892419	1.23241
brain	ICAM5	Wald ratio	1	-0.0703592	0.124482	0.571928	0.932059	0.730267	1.18961
brain	RAC1	Wald ratio	1	0.0917817	0.176196	0.602433	1.09613	0.776031	1.54825
brain	CST4	Wald ratio	1	-0.209561	0.409874	0.609154	0.81094	0.363159	1.81084
brain	GSTP1	Wald ratio	1	-0.089032	0.20265	0.660416	0.914816	0.614943	1.36092
brain	GPNMB	Wald ratio	1	-0.0484186	0.115257	0.674417	0.952735	0.760088	1.19421
brain	CTSB	Wald ratio	1	-0.1097	0.261767	0.67516	0.896103	0.53646	1.49685
brain	JAK2	Wald ratio	1	0.128337	0.317828	0.686364	1.13694	0.609811	2.11971
brain	CHI3L1	Wald ratio	1	0.0182854	0.0464461	0.693809	1.01845	0.929834	1.11552
brain	CNTN2	Wald ratio	1	0.0426403	0.142699	0.765083	1.04356	0.788952	1.38034
brain	FTH1 FTL	Wald ratio	1	-0.0398568	0.13861	0.773694	0.960927	0.732324	1.26089
brain	S100A12	Wald ratio	1	-0.0713069	0.260124	0.783988	0.931176	0.559254	1.55044
brain	TXNDC12	Wald ratio	1	0.0317673	0.189234	0.866683	1.03228	0.712389	1.49581
brain	PGM1	Wald ratio	1	-0.00964108	0.108034	0.92889	0.990405	0.801406	1.22398
brain	SEMA3A	Wald ratio	1	-0.037438	0.444895	0.932937	0.963254	0.402753	2.30379
brain	TNFRSF17	Wald ratio	1	-0.054945	0.652941	0.932937	0.946537	0.263235	3.40355
brain	CST7	Wald ratio	1	-0.030067	0.357303	0.932937	0.97038	0.481726	1.95472
brain	TNFSF8	Wald ratio	1	-0.0433677	0.515362	0.932937	0.957559	0.348723	2.62936
	exposure	method	nsnp	b	se	pval	or	or_lci95	or_uci95
BRAIN	C4A C4B	Wald ratio	1	-0.35333	0.0675123	1.66e-07	0.702345	0.615294	0.801712
csf	IL36A	Wald ratio	1	0.982249	0.117914	8.07e-17	2.67046	2.11941	3.36477
csf	CTSS	Wald ratio	1	0.482296	0.133219	0.000294231	1.61979	1.24756	2.10308
csf	CTSF	Wald ratio	1	-0.964859	0.348582	0.00564092	0.381037	0.192419	0.754546
csf	SERPING1	Wald ratio	1	-0.779032	0.174723	8.25e-06	0.45885	0.325794	0.646247
plasma	CTSS	Wald ratio	1	0.758296	0.209455	0.000294231	2.13463	1.4159	3.21822
plasma	SERPING1	Wald ratio	1	-0.523315	0.114712	5.07e-06	0.592553	0.473241	0.741945

## Sheet: STable6
Additional file 1: Table S6: MR results of proteins in the CSF.
tissue	exposure	method	nsnp	b	se	pval	or	or_lci95	or_uci95
csf	IL36A	Wald ratio	1	0.982249	0.117914	8.07e-17	2.67046	2.11941	3.36477
csf	MICB	Wald ratio	1	1.50143	0.224606	2.31e-11	4.48811	2.88985	6.97031
csf	BCL6	Wald ratio	1	1.28995	0.246093	1.59e-07	3.63262	2.24254	5.88434
csf	SERPING1	Wald ratio	1	-0.779032	0.174723	8.25e-06	0.45885	0.325794	0.646247
csf	ACP5	Wald ratio	1	-0.872223	0.211518	3.73e-05	0.418021	0.276154	0.63277
csf	TIE1	Wald ratio	1	1.23982	0.304841	4.76e-05	3.45501	1.90091	6.27965
csf	PLA2G7	Wald ratio	1	-0.347848	0.0916864	0.00014831	0.706207	0.590047	0.845234
csf	CNTN2	Wald ratio	1	-0.470575	0.128749	0.000257202	0.624643	0.485331	0.803943
csf	CTSS	Wald ratio	1	0.482296	0.133219	0.000294231	1.61979	1.24756	2.10308
csf	AGRP	Wald ratio	1	0.84681	0.242807	0.000487395	2.3322	1.44905	3.75358
csf	NRP1	Wald ratio	1	-1.33024	0.382578	0.000506956	0.264413	0.124918	0.55968
csf	LRP8	Wald ratio	1	-0.58968	0.172998	0.000652993	0.554505	0.395045	0.778331
csf	FCGR2B	Wald ratio	1	0.0795318	0.0266177	0.00280877	1.08278	1.02774	1.14077
csf	CTSF	Wald ratio	1	-0.964859	0.348582	0.00564092	0.381037	0.192419	0.754546
csf	MST1	Wald ratio	1	-0.0959527	0.0350991	0.00626152	0.908507	0.848108	0.973207
csf	IL6R	Wald ratio	1	0.210214	0.0787049	0.00756444	1.23394	1.05755	1.43976
csf	CASP10	Wald ratio	1	-0.596193	0.233995	0.0108379	0.550905	0.348254	0.87148
csf	PIGR	Wald ratio	1	0.228552	0.0897458	0.0108759	1.25678	1.05406	1.49848
csf	MMEL1	Wald ratio	1	0.239554	0.102831	0.0198285	1.27068	1.03874	1.55442
csf	BMP6	Wald ratio	1	-0.832646	0.373463	0.0257787	0.434897	0.209165	0.904241
csf	F7	Wald ratio	1	-0.181271	0.082793	0.0285645	0.83421	0.709252	0.981183
csf	IL1R2	Wald ratio	1	0.509436	0.234757	0.0300026	1.66435	1.05055	2.63678
csf	ESM1	Wald ratio	1	-0.557371	0.261667	0.0331651	0.572713	0.342927	0.956472
csf	CAPG	Wald ratio	1	-0.552153	0.264078	0.0365394	0.575709	0.343096	0.96603
csf	SCARF1	Wald ratio	1	0.325537	0.156313	0.0372876	1.38477	1.01935	1.8812
csf	TNFAIP6	Wald ratio	1	-0.341174	0.164861	0.038502	0.710935	0.514633	0.982115
csf	PCSK7	Wald ratio	1	-0.227943	0.112818	0.0433367	0.79617	0.638224	0.993203
csf	CLEC7A	Wald ratio	1	-0.272486	0.135384	0.0441475	0.761484	0.584008	0.992892
csf	KLKB1	Wald ratio	1	-0.432784	0.223969	0.0533175	0.648701	0.418214	1.00621
csf	PCSK9	Wald ratio	1	-0.241926	0.125398	0.0536987	0.785114	0.614033	1.00386
csf	THBS4	Wald ratio	1	-0.437936	0.227835	0.0545848	0.645367	0.412924	1.00866
csf	ICAM1	Wald ratio	1	-0.0974367	0.0510755	0.0564303	0.90716	0.820743	1.00267
csf	CCL16	Wald ratio	1	-0.267279	0.141967	0.0597422	0.765459	0.579532	1.01104
csf	CDNF	Wald ratio	1	-0.487066	0.263523	0.0645608	0.614427	0.366568	1.02988
csf	LGALS3	Wald ratio	1	0.323481	0.182225	0.0758691	1.38193	0.966881	1.97514
csf	IGF2R	Wald ratio	1	0.447277	0.252293	0.0762538	1.56405	0.95388	2.56452
csf	CTSA	Wald ratio	1	0.442154	0.261352	0.090685	1.55606	0.932304	2.59712
csf	GPC5	Inverse variance weighted	2	-0.312815	0.187331	0.0949494	0.731385	0.506625	1.05586
csf	NPPB	Wald ratio	1	-0.30225	0.185506	0.103244	0.739153	0.51384	1.06326
csf	IL18R1	Wald ratio	1	-0.279098	0.178597	0.118116	0.756465	0.533046	1.07353
csf	CGA CGB	Wald ratio	1	-0.0911407	0.0596374	0.126451	0.912889	0.812183	1.02608
csf	CGA LHB	Wald ratio	1	0.129623	0.0848181	0.126451	1.1384	0.964042	1.34429
csf	CST6	Wald ratio	1	0.125095	0.082356	0.128774	1.13326	0.964329	1.33178
csf	PLXNC1	Wald ratio	1	-0.37087	0.247308	0.133712	0.690134	0.425031	1.12059
csf	GDF15	Wald ratio	1	-0.300647	0.201841	0.13635	0.740339	0.498448	1.09962
csf	TNFSF15	Wald ratio	1	-0.235712	0.158249	0.136354	0.790008	0.579332	1.0773
csf	COLEC11	Wald ratio	1	0.0883662	0.0595523	0.137851	1.09239	0.972042	1.22763
csf	GSN	Wald ratio	1	0.517016	0.348756	0.138219	1.67702	0.846584	3.32204
csf	VTN	Wald ratio	1	-0.0301096	0.0205506	0.14288	0.970339	0.932031	1.01022
csf	MFRP	Inverse variance weighted	2	-0.302998	0.218904	0.16631	0.738601	0.480922	1.13434
csf	ADAMTS13	Wald ratio	1	-0.262879	0.19134	0.169479	0.768835	0.528398	1.11868
csf	FOLH1	Wald ratio	1	-0.214536	0.158014	0.174558	0.806916	0.592003	1.09985
csf	ADGRE2	Wald ratio	1	0.234749	0.173281	0.175502	1.26459	0.900432	1.77603
csf	ECM1	Wald ratio	1	-0.504681	0.379649	0.183737	0.603698	0.286851	1.27053
csf	MMP8	Wald ratio	1	-0.114663	0.0896219	0.200755	0.891667	0.748023	1.06289
csf	IL1RL1	Wald ratio	1	-0.0350816	0.0276811	0.205031	0.965527	0.914538	1.01936
csf	IL1RAP	Wald ratio	1	0.0938862	0.074102	0.20516	1.09843	0.949943	1.27014
csf	SPOCK2	Wald ratio	1	-0.218039	0.172445	0.206086	0.804094	0.573481	1.12744
csf	FAS	Wald ratio	1	0.181734	0.145049	0.210236	1.1993	0.902523	1.59365
csf	BST1	Wald ratio	1	0.0816613	0.0661005	0.216677	1.08509	0.953233	1.23518
csf	FSTL3	Wald ratio	1	0.406962	0.330816	0.218632	1.50225	0.785498	2.87301
csf	ECE1	Wald ratio	1	-0.173855	0.141549	0.219358	0.840419	0.636806	1.10913
csf	TXNDC12	Wald ratio	1	-0.265641	0.216637	0.220121	0.766714	0.501451	1.1723
csf	CRELD1	Wald ratio	1	0.207355	0.173131	0.231043	1.23042	0.876357	1.72753
csf	CCL4L1	Wald ratio	1	-0.21709	0.184342	0.238936	0.804857	0.560795	1.15514
csf	FRZB	Wald ratio	1	-0.259359	0.221157	0.2409	0.771546	0.50016	1.19018
csf	ASAH2	Wald ratio	1	-0.19811	0.169824	0.243388	0.82028	0.588037	1.14424
csf	IMPDH1	Wald ratio	1	0.461218	0.399814	0.248672	1.586	0.724396	3.47242
csf	GNS	Wald ratio	1	0.328675	0.293982	0.263563	1.38913	0.780727	2.47163
csf	NID1	Wald ratio	1	-0.443077	0.405551	0.274599	0.642057	0.289976	1.42163
csf	IL22	Wald ratio	1	0.163443	0.150731	0.278214	1.17756	0.876351	1.58229
csf	HP	Wald ratio	1	0.01672	0.0154548	0.279312	1.01686	0.98652	1.04813
csf	PSME1	Wald ratio	1	-0.221496	0.209144	0.289572	0.801319	0.531837	1.20735
csf	YWHAB,YWHAE,YWHAG,YWHAH,YWHAQ,YWHAZ,SFN	Wald ratio	1	0.327316	0.309063	0.289572	1.38724	0.756959	2.54233
csf	PGK1	Wald ratio	1	-0.57119	0.539336	0.289572	0.564853	0.196265	1.62565
csf	AIMP1	Wald ratio	1	-0.257894	0.243512	0.289572	0.772677	0.479421	1.24532
csf	YWHAZ	Wald ratio	1	0.39159	0.369752	0.289572	1.47933	0.716681	3.05355
csf	SNRPF	Wald ratio	1	-0.091214	0.0861272	0.289572	0.912822	0.771034	1.08069
csf	UBE2G2	Wald ratio	1	-0.639527	0.603862	0.289572	0.527542	0.161525	1.72296
csf	AREG	Wald ratio	1	0.583391	0.550857	0.289572	1.79211	0.608786	5.27549
csf	CRYZL1	Wald ratio	1	-0.0895846	0.0845887	0.289572	0.914311	0.774623	1.07919
csf	CKAP2	Wald ratio	1	-0.321557	0.303624	0.289572	0.72502	0.399852	1.31462
csf	SMOC1	Wald ratio	1	0.402803	0.38034	0.289572	1.49601	0.709877	3.15273
csf	FLT4	Wald ratio	1	-0.332058	0.313769	0.289923	0.717445	0.387885	1.32701
csf	TNFRSF19	Wald ratio	1	-0.335811	0.317315	0.289923	0.714758	0.383756	1.33126
csf	GP6	Wald ratio	1	-0.12915	0.122873	0.293221	0.878842	0.690747	1.11816
csf	CD274	Wald ratio	1	-0.187227	0.180927	0.300751	0.829255	0.581675	1.18221
csf	LY86	Wald ratio	1	0.267666	0.262318	0.307543	1.30691	0.78155	2.18542
csf	NID2	Inverse variance weighted	2	-0.304167	0.31157	0.328945	0.737738	0.400579	1.35867
csf	IL1R1	Wald ratio	1	-0.265045	0.281084	0.345713	0.767172	0.44221	1.33093
csf	SELP	Wald ratio	1	0.108064	0.117658	0.35838	1.11412	0.884665	1.40309
csf	TFPI	Wald ratio	1	-0.303107	0.330342	0.358852	0.73852	0.386518	1.41109
csf	ARSA	Wald ratio	1	0.165509	0.18194	0.362987	1.17999	0.826055	1.68558
csf	ACP1	Wald ratio	1	0.0329717	0.0380426	0.386104	1.03352	0.959261	1.11353
csf	GRN	Wald ratio	1	-0.341394	0.399018	0.392227	0.710779	0.32515	1.55376
csf	SMPDL3A	Wald ratio	1	0.243961	0.289854	0.399974	1.27629	0.723139	2.25258
csf	HSPD1	Wald ratio	1	0.158324	0.191216	0.407678	1.17155	0.805366	1.70422
csf	SPP1	Wald ratio	1	-0.218104	0.269305	0.418009	0.804041	0.474288	1.36306
csf	CHI3L1	Wald ratio	1	0.0357216	0.0444256	0.421352	1.03637	0.949944	1.13065
csf	REG4	Wald ratio	1	-0.171927	0.216527	0.427185	0.842041	0.550835	1.2872
csf	C4A C4B	Inverse variance weighted	2	-0.273287	0.345195	0.428542	0.760875	0.386792	1.49675
csf	EPHA1	Wald ratio	1	-0.096547	0.125084	0.440199	0.907967	0.710553	1.16023
csf	ICOSLG	Wald ratio	1	0.0737807	0.096096	0.442617	1.07657	0.891752	1.29969
csf	TNFSF13B	Wald ratio	1	-0.184753	0.242751	0.446608	0.83131	0.51657	1.33782
csf	SPON1	Wald ratio	1	-0.240539	0.316991	0.44796	0.786204	0.422384	1.4634
csf	CCL23	Wald ratio	1	0.220194	0.295455	0.456108	1.24632	0.698446	2.22395
csf	AKR1A1	Wald ratio	1	-0.0705728	0.0956603	0.46067	0.93186	0.772543	1.12403
csf	DLL1	Wald ratio	1	0.243755	0.332256	0.463171	1.27603	0.665333	2.44728
csf	SERPIND1	Inverse variance weighted	2	0.161497	0.221428	0.465791	1.17527	0.761473	1.81393
csf	PROC	Wald ratio	1	0.23428	0.328205	0.475336	1.264	0.664314	2.40503
csf	FUT5	Wald ratio	1	0.0645812	0.0905319	0.475627	1.06671	0.893274	1.27382
csf	SELE	Wald ratio	1	0.0640272	0.0955595	0.502842	1.06612	0.884025	1.28573
csf	DPT	Inverse variance weighted	2	-0.081191	0.122663	0.508032	0.922018	0.724981	1.1726
csf	HGF	Wald ratio	1	-0.15733	0.2382	0.508937	0.854422	0.535688	1.3628
csf	SLAMF7	Wald ratio	1	0.0630832	0.0971887	0.516287	1.06512	0.880376	1.28862
csf	HAAO	Wald ratio	1	-0.185815	0.287057	0.51743	0.830427	0.473101	1.45764
csf	APOE	Wald ratio	1	0.350125	0.549485	0.524002	1.41925	0.483422	4.16666
csf	WFIKKN2	Wald ratio	1	-0.0453245	0.0714758	0.526	0.955687	0.830758	1.0994
csf	MMP2	Wald ratio	1	-0.226621	0.368055	0.538076	0.797223	0.387512	1.64012
csf	LEPR	Wald ratio	1	-0.0297809	0.0484694	0.538933	0.970658	0.88269	1.06739
csf	KLK11	Wald ratio	1	-0.0653594	0.106421	0.539112	0.936731	0.760374	1.15399
csf	PDGFRB	Wald ratio	1	-0.0341888	0.055819	0.540211	0.966389	0.866239	1.07812
csf	FAM3D	Inverse variance weighted	2	-0.0619734	0.101867	0.54294	0.939908	0.769793	1.14762
csf	SLPI	Wald ratio	1	0.174624	0.288051	0.544364	1.1908	0.677087	2.09427
csf	SIGLEC14	Wald ratio	1	0.0374484	0.0632105	0.553556	1.03816	0.917187	1.17509
csf	CDON	Wald ratio	1	0.102571	0.175868	0.559739	1.10802	0.784954	1.56404
csf	CTSH	Wald ratio	1	0.0753031	0.135711	0.578978	1.07821	0.826388	1.40677
csf	TLR4 LY96	Wald ratio	1	-0.108364	0.197973	0.584128	0.897301	0.608723	1.32269
csf	IL9	Inverse variance weighted	2	-0.0548961	0.101671	0.58924	0.946583	0.775559	1.15532
csf	CLIC1	Wald ratio	1	-0.140855	0.265488	0.595731	0.868615	0.516225	1.46156
csf	NRCAM	Wald ratio	1	-0.235067	0.44464	0.597036	0.790518	0.330694	1.88972
csf	FGF7	Wald ratio	1	0.186889	0.354868	0.598441	1.20549	0.601305	2.41677
csf	TNFSF8	Wald ratio	1	0.155158	0.296863	0.601211	1.16784	0.652664	2.08968
csf	PRDX6	Wald ratio	1	0.166612	0.340099	0.62421	1.1813	0.606541	2.30068
csf	CCL2	Wald ratio	1	0.129732	0.271825	0.633174	1.13852	0.668282	1.93965
csf	CGA FSHB	Wald ratio	1	0.0470612	0.0999888	0.63788	1.04819	0.861641	1.27512
csf	IFNG	Wald ratio	1	-0.130693	0.280623	0.641412	0.877487	0.506255	1.52094
csf	CADM1	Wald ratio	1	-0.139678	0.299915	0.641412	0.869638	0.483109	1.56542
csf	PTPN1	Wald ratio	1	0.209457	0.456985	0.646705	1.23301	0.503468	3.01967
csf	EGFR	Wald ratio	1	0.134705	0.304592	0.65831	1.1442	0.629836	2.07862
csf	GSTP1	Wald ratio	1	-0.0396554	0.0902617	0.660416	0.961121	0.805278	1.14712
csf	ERAP1	Wald ratio	1	0.0191016	0.0434965	0.66055	1.01929	0.935989	1.10999
csf	IL17RA	Wald ratio	1	-0.073139	0.166969	0.661358	0.929472	0.670053	1.28933
csf	HGFAC	Wald ratio	1	0.0267398	0.0629603	0.67105	1.0271	0.907862	1.162
csf	KRT18	Wald ratio	1	0.0501809	0.12152	0.679648	1.05146	0.828616	1.33424
csf	CCL22	Wald ratio	1	0.105601	0.258591	0.683002	1.11138	0.669491	1.84493
csf	FGF19	Wald ratio	1	0.0554278	0.143845	0.699993	1.05699	0.797313	1.40125
csf	LYN	Wald ratio	1	-0.104653	0.272357	0.700795	0.900637	0.528099	1.53598
csf	CA4	Wald ratio	1	-0.083497	0.222416	0.707357	0.919894	0.594858	1.42253
csf	CFHR5	Wald ratio	1	-0.0642613	0.174341	0.712429	0.93776	0.666331	1.31976
csf	PLG	Wald ratio	1	-0.092664	0.25444	0.715717	0.9115	0.553571	1.50086
csf	CD5L	Wald ratio	1	-0.052275	0.14648	0.721185	0.949068	0.712215	1.26469
csf	SELL	Wald ratio	1	-0.0593363	0.169721	0.726631	0.94239	0.675711	1.31432
csf	LYZ	Wald ratio	1	0.0369262	0.107247	0.730612	1.03762	0.840905	1.28034
csf	GPNMB	Inverse variance weighted	2	-0.0248455	0.0723559	0.731313	0.975461	0.846485	1.12409
csf	GNLY	Wald ratio	1	0.0150839	0.0490978	0.758675	1.0152	0.922057	1.11775
csf	GHR	Inverse variance weighted	2	-0.0500873	0.166262	0.76322	0.951146	0.686629	1.31757
csf	KLK8	Inverse variance weighted	2	-0.0782739	0.266212	0.768736	0.924711	0.548785	1.55815
csf	TDGF1	Wald ratio	1	0.0290351	0.0995716	0.770593	1.02946	0.84694	1.25132
csf	IBSP	Wald ratio	1	-0.019953	0.0686342	0.771269	0.980245	0.856864	1.12139
csf	VWF	Wald ratio	1	-0.0640283	0.235052	0.785314	0.937978	0.591715	1.48687
csf	IL34	Wald ratio	1	-0.0498645	0.190918	0.793951	0.951358	0.654383	1.38311
csf	SIGLEC7	Wald ratio	1	0.0555911	0.212941	0.794044	1.05717	0.69644	1.60473
csf	PPIF	Wald ratio	1	0.0766717	0.30118	0.799054	1.07969	0.598313	1.94835
csf	CD33	Inverse variance weighted	2	0.0445755	0.18002	0.804433	1.04558	0.734722	1.48797
csf	CFB	Wald ratio	1	0.083539	0.341222	0.806594	1.08713	0.556963	2.12195
csf	BGLAP	Wald ratio	1	-0.0810544	0.348185	0.815924	0.922144	0.466034	1.82465
csf	LGALS9	Wald ratio	1	-0.0804993	0.386757	0.83512	0.922656	0.43234	1.96904
csf	ESD	Wald ratio	1	0.0137262	0.0716726	0.848124	1.01382	0.880952	1.16673
csf	APOL1	Wald ratio	1	-0.0304598	0.159211	0.848277	0.969999	0.709983	1.32524
csf	TPSB2	Wald ratio	1	0.004813	0.0286277	0.866486	1.00482	0.949996	1.06282
csf	ULBP3	Wald ratio	1	-0.0325301	0.194966	0.867488	0.967993	0.660563	1.4185
csf	PGD	Wald ratio	1	-0.0259987	0.159733	0.870705	0.974336	0.712429	1.33253
csf	NAGK	Wald ratio	1	0.0552844	0.364536	0.879458	1.05684	0.517262	2.15928
csf	CCL21	Wald ratio	1	0.0411896	0.300038	0.890809	1.04205	0.57875	1.87623
csf	HAPLN1	Wald ratio	1	0.00672095	0.0490827	0.891085	1.00674	0.914406	1.10841
csf	CD209	Wald ratio	1	0.0292667	0.254493	0.908445	1.0297	0.62529	1.69566
csf	NTN4	Wald ratio	1	-0.020652	0.184159	0.910711	0.97956	0.682765	1.40537
csf	PYY	Wald ratio	1	0.0296938	0.270079	0.912453	1.03014	0.606737	1.74901
csf	SIGLEC9	Wald ratio	1	0.000709836	0.00781132	0.927594	1.00071	0.985506	1.01615
csf	SEMA3E	Wald ratio	1	-0.00509037	0.0678411	0.940188	0.994923	0.871047	1.13641
csf	CTSB	Wald ratio	1	-0.012819	0.179528	0.943077	0.987263	0.694409	1.40362
csf	DPP7	Wald ratio	1	0.0121794	0.177409	0.945267	1.01225	0.71495	1.43319
csf	MIA	Wald ratio	1	-0.0112496	0.205084	0.956255	0.988813	0.66152	1.47804
csf	POR	Wald ratio	1	0.0158213	0.30068	0.958036	1.01595	0.563543	1.83154
csf	ENTPD1	Wald ratio	1	-0.0156063	0.316475	0.96067	0.984515	0.52946	1.83067
csf	PDIA3	Wald ratio	1	-0.0108733	0.413061	0.978999	0.989186	0.440223	2.22271
csf	LILRB1	Wald ratio	1	-0.00457448	0.193311	0.981121	0.995436	0.681497	1.45399
csf	POSTN	Wald ratio	1	-0.00131765	0.121218	0.991327	0.998683	0.78749	1.26652
csf	RARRES2	Wald ratio	1	0.00518782	0.50838	0.991858	1.0052	0.371117	2.72267

## Sheet: STable7
Additional file 1: Table S7: MR results of proteins in the plasma.
tissue	exposure	method	nsnp	b	se	pval	or	or_lci95	or_uci95
plasma	SERPING1	Wald ratio	1	-0.523315	0.114712	5.07e-06	0.592553	0.473241	0.741945
plasma	CTSS	Wald ratio	1	0.758296	0.209455	0.000294231	2.13463	1.4159	3.21822
plasma	IFNGR2	Wald ratio	1	0.873524	0.244827	0.000359817	2.39534	1.4824	3.8705
plasma	ADAMTS5	Wald ratio	1	-0.308931	0.105352	0.00336401	0.734232	0.597249	0.902632
plasma	MICA	Inverse variance weighted	2	-0.145219	0.0513135	0.00465419	0.864833	0.782083	0.956337
plasma	CASP2	Wald ratio	1	0.610647	0.220513	0.00561926	1.84162	1.19535	2.8373
plasma	IL6R	Wald ratio	1	0.194041	0.072366	0.00733175	1.21415	1.05359	1.39917
plasma	ANGPT1	Wald ratio	1	0.272354	0.101649	0.00737648	1.31305	1.07586	1.60253
plasma	HPX	Wald ratio	1	0.125552	0.052722	0.0172467	1.13377	1.02247	1.2572
plasma	MYBPC1	Wald ratio	1	-0.228549	0.0972597	0.0187791	0.795687	0.657587	0.96279
plasma	APP	Wald ratio	1	0.214463	0.0953122	0.0244422	1.2392	1.02804	1.49373
plasma	F7	Wald ratio	1	-0.255726	0.115314	0.0265788	0.774354	0.617706	0.970726
plasma	FLRT3	Wald ratio	1	0.185656	0.0843882	0.0278052	1.20401	1.02046	1.42057
plasma	SPARCL1	Wald ratio	1	0.334089	0.157201	0.0335668	1.39667	1.02632	1.90066
plasma	HIST1H3A	Wald ratio	1	0.299523	0.146572	0.0410012	1.34921	1.01232	1.79823
plasma	BSG	Wald ratio	1	0.585581	0.287095	0.0413824	1.79603	1.02314	3.15279
plasma	S100A12	Wald ratio	1	0.297389	0.146286	0.0420596	1.34634	1.01073	1.79339
plasma	PCSK7	Wald ratio	1	-0.156362	0.0773898	0.0433367	0.855249	0.734881	0.995333
plasma	IL25	Wald ratio	1	0.342914	0.171424	0.0454592	1.40905	1.00695	1.97172
plasma	FAM3B	Wald ratio	1	-0.444782	0.223635	0.0467153	0.640964	0.413496	0.993564
plasma	ICAM1	Wald ratio	1	-0.0802333	0.0420576	0.0564303	0.922901	0.849875	1.0022
plasma	GRN	Wald ratio	1	-0.354155	0.190971	0.0636687	0.701766	0.482652	1.02035
plasma	TNFRSF13C	Wald ratio	1	0.358807	0.195534	0.0665033	1.43162	0.975858	2.10024
plasma	CSF3	Wald ratio	1	0.269861	0.147062	0.0665033	1.30978	0.981788	1.74736
plasma	FCN2	Wald ratio	1	0.273042	0.15604	0.0801495	1.31396	0.967735	1.78404
plasma	CTSA	Wald ratio	1	0.242513	0.138962	0.0809533	1.27445	0.97059	1.67343
plasma	MAPKAPK3	Wald ratio	1	-0.196688	0.115338	0.0881351	0.821447	0.655242	1.02981
plasma	CD97	Wald ratio	1	0.394686	0.248736	0.112566	1.48392	0.911342	2.41623
plasma	CGA LHB	Wald ratio	1	0.0924082	0.0604668	0.126451	1.09681	0.974231	1.23482
plasma	CGA CGB	Wald ratio	1	-0.0471327	0.0314905	0.134464	0.953961	0.896861	1.0147
plasma	YWHAB,YWHAE,YWHAG,YWHAH,YWHAQ,YWHAZ,SFN	Wald ratio	1	0.211538	0.144306	0.142677	1.23558	0.93118	1.63948
plasma	SEMA3A	Wald ratio	1	-0.249018	0.169961	0.14288	0.779566	0.5587	1.08774
plasma	MAP2K2	Wald ratio	1	-0.222991	0.155462	0.151466	0.800122	0.589962	1.08515
plasma	F11	Weighted median	3	-0.301141	0.213715	0.158813	0.739974	0.486741	1.12495
plasma	APOB	Wald ratio	1	0.140504	0.101536	0.166425	1.15085	0.943172	1.40426
plasma	CST2	Wald ratio	1	-0.138339	0.100144	0.167156	0.870804	0.715609	1.05966
plasma	SEMA5A	Wald ratio	1	-0.179901	0.130549	0.168194	0.835353	0.646761	1.07894
plasma	ADAMTS13	Wald ratio	1	-0.215428	0.157483	0.171328	0.806196	0.592092	1.09772
plasma	CPNE1	Wald ratio	1	-0.0761359	0.0557372	0.171945	0.92669	0.830788	1.03366
plasma	N6AMT1	Wald ratio	1	0.276185	0.203346	0.174401	1.31809	0.884817	1.96353
plasma	IL1RAP	Wald ratio	1	0.0818718	0.0646193	0.20516	1.08532	0.956206	1.23186
plasma	BST1	Wald ratio	1	0.0579649	0.0469195	0.216677	1.05968	0.966574	1.16175
plasma	TGFBI	Wald ratio	1	-0.361824	0.293668	0.217917	0.696405	0.39164	1.23833
plasma	SIGLEC6	Wald ratio	1	0.116684	0.0957368	0.222919	1.12376	0.931499	1.35571
plasma	TNC	Wald ratio	1	0.11466	0.0943963	0.224493	1.12149	0.932061	1.34942
plasma	CRELD1	Wald ratio	1	0.101843	0.0843452	0.227256	1.10721	0.938499	1.30625
plasma	CD274	Wald ratio	1	-0.173466	0.144325	0.229398	0.840745	0.633596	1.11562
plasma	CD27	Wald ratio	1	0.27451	0.23037	0.233416	1.31589	0.837767	2.06687
plasma	HRG	Wald ratio	1	0.107474	0.0901925	0.233416	1.11346	0.933044	1.32877
plasma	TXNDC12	Wald ratio	1	-0.122975	0.106396	0.247751	0.884286	0.717839	1.08933
plasma	FLT4	Inverse variance weighted	2	0.113813	0.101863	0.263859	1.12054	0.917743	1.36816
plasma	CD209	Wald ratio	1	-0.078451	0.0706917	0.267102	0.924547	0.804925	1.06195
plasma	KYNU	Wald ratio	1	0.139673	0.126485	0.269479	1.1499	0.897414	1.47342
plasma	HP	Wald ratio	1	0.058962	0.0545002	0.279312	1.06073	0.953269	1.18032
plasma	COTL1	Wald ratio	1	-0.130194	0.121488	0.283875	0.877925	0.691902	1.11396
plasma	MSN	Wald ratio	1	0.262615	0.24797	0.289572	1.30033	0.79979	2.11411
plasma	GP6	Wald ratio	1	-0.107803	0.102564	0.293221	0.897804	0.734306	1.09771
plasma	IGHE IGK@ IGL@	Wald ratio	1	0.0360371	0.0345848	0.297416	1.03669	0.96875	1.1094
plasma	MAPK11	Wald ratio	1	-0.175536	0.169164	0.299424	0.839007	0.602241	1.16886
plasma	THBS2	Wald ratio	1	0.133034	0.135842	0.327415	1.14229	0.875277	1.49076
plasma	MAP2K4	Wald ratio	1	0.0986753	0.101229	0.329675	1.10371	0.905078	1.34593
plasma	F11	Weighted mode	3	-0.313974	0.246162	0.330257	0.730538	0.450926	1.18353
plasma	F11	Simple mode	3	-0.317572	0.249841	0.331528	0.727914	0.446079	1.18782
plasma	CD93	Wald ratio	1	-0.288085	0.30277	0.341352	0.749698	0.414156	1.35709
plasma	RXFP1	Wald ratio	1	-0.245054	0.258662	0.34344	0.782662	0.471408	1.29943
plasma	F11	MR Egger	3	1.06187	0.636665	0.343841	2.89176	0.830276	10.0717
plasma	LYZ	Wald ratio	1	0.18927	0.200902	0.346139	1.20837	0.815058	1.79147
plasma	ENTPD5	Wald ratio	1	0.147556	0.16094	0.359228	1.159	0.84545	1.58883
plasma	EPHB6	Wald ratio	1	-0.312175	0.344703	0.365129	0.731853	0.372398	1.43827
plasma	LY86	Wald ratio	1	-0.45116	0.504343	0.371028	0.636889	0.237005	1.71147
plasma	RTN4R	Wald ratio	1	-0.200898	0.224692	0.371266	0.817996	0.526611	1.27061
plasma	CXCL1	Wald ratio	1	0.0970102	0.11042	0.379641	1.10187	0.887441	1.36811
plasma	ASAH2	Wald ratio	1	-0.0993818	0.117245	0.396636	0.905397	0.719513	1.1393
plasma	CHI3L1	Wald ratio	1	0.0228818	0.0272579	0.401214	1.02315	0.969918	1.07929
plasma	ACP1	Wald ratio	1	0.0226448	0.0279314	0.417522	1.0229	0.968409	1.08046
plasma	LGALS3	Wald ratio	1	0.193835	0.244756	0.428388	1.2139	0.751348	1.9612
plasma	LRPAP1	Wald ratio	1	-0.241328	0.306429	0.43096	0.785584	0.430879	1.43229
plasma	SCARF1	Wald ratio	1	0.208997	0.266771	0.433373	1.23244	0.730611	2.07896
plasma	GH1	Wald ratio	1	0.130999	0.167246	0.433466	1.13997	0.821353	1.58218
plasma	ISLR2	Wald ratio	1	-0.14104	0.181384	0.43682	0.868455	0.608625	1.23921
plasma	SPINT2	Wald ratio	1	0.0805063	0.10658	0.450033	1.08384	0.87951	1.33563
plasma	PROC	Wald ratio	1	-0.193331	0.264373	0.464607	0.824209	0.490907	1.38381
plasma	CST5	Wald ratio	1	0.0437927	0.0616133	0.477229	1.04477	0.925918	1.17887
plasma	IDUA	Wald ratio	1	0.0997272	0.144654	0.490559	1.10487	0.832107	1.46704
plasma	SELE	Wald ratio	1	0.0438938	0.0655107	0.502842	1.04487	0.918965	1.18803
plasma	KDR	Wald ratio	1	0.164225	0.245104	0.502842	1.17848	0.72893	1.90528
plasma	USP25	Wald ratio	1	0.122673	0.18686	0.511504	1.13052	0.783822	1.63055
plasma	ERP29	Wald ratio	1	0.145507	0.223926	0.515821	1.15663	0.745733	1.79392
[truncated: 47 more rows]

## Sheet: STable8
Additional file 1: Table S8: GO biological process enrichment for the suggestive proteins.
[truncated: 162 more rows]
